# Supplementary material for: Increased abundance of Limosilactobacillus reuteri in the gut of selectively bred high-tameness mice and its association with behavioural changes
Source: DNA Res. 2026 Jun 25;33(3):dsag006. doi: 10.1093/dnares/dsag006 (PMC13296792; doi:10.1093/dnares/dsag006)
Supplement: dsag006_Supplementary_Data [file dsag006_supplementary_data.zip]

Archive with 9 entries (9 files):
- Supplementary_figures.pdf
- Supplementary_methods.pdf
- TableS1.xlsx
- TableS2.xlsx
- TableS3.xlsx
- TableS4.xlsx
- TableS5.xlsx
- TableS6.xlsx
- TableS7.xlsx
