# Supplementary material for: Increased abundance of Limosilactobacillus reuteri in the gut of selectively bred high-tameness mice and its association with behavioural changes
Source: DNA Res. 2026 Jun 25;33(3):dsag006. doi: 10.1093/dnares/dsag006 (PMC13296792; doi:10.1093/dnares/dsag006)
Supplement: dsag006_Supplementary_Data [file dsag006_supplementary_data.zip › TableS1.xlsx]

## Sheet: Sheet1
Table S1. Explanation of Tameness Test Parameters
Active Tameness test	Heading	heading toward or approaching the hand, including standing and sniffing
	Contacting	the mouse voluntarily touches the hand excluding accidental contacts, like landing on the palm after jumping
	Locomotion	Moving around without approaching the hand
	Jumping	Jumping behaviour
Passive Tameness test	Heading	heading toward or approaching the hand, including standing and sniffing
	Accepting	mouse allows the experimenter to touch its body
	Locomotion	Moving around without approaching the hand
	Jumping	Jumping behaviour
Stay on hand test		Duration the mouse remained on the hand after being placed on the palm by its tail
