# Supplementary material for: Increased abundance of Limosilactobacillus reuteri in the gut of selectively bred high-tameness mice and its association with behavioural changes
Source: DNA Res. 2026 Jun 25;33(3):dsag006. doi: 10.1093/dnares/dsag006 (PMC13296792; doi:10.1093/dnares/dsag006)
Supplement: dsag006_Supplementary_Data [file dsag006_supplementary_data.zip › TableS6.xlsx]

## Sheet: Sheet1
Table S6. Comparison of chromosomal gene contents.
NIG-23			NIGA-41
location	length	product	location	length	product	check_gene	check_length
1..1323	1322	chromosomal replication initiator protein DnaA	1..1323	1322	chromosomal replication initiator protein DnaA	O	O
1499..2641	1142	DNA polymerase III subunit beta	1499..2641	1142	DNA polymerase III subunit beta	O	O
3146..4528	1382	group II intron reverse transcriptase/maturase	3146..4528	1382	group II intron reverse transcriptase/maturase	O	O
4793..5014	221	S4 domain-containing protein YaaA	4793..5014	221	S4 domain-containing protein YaaA	O	O
5023..6147	1124	DNA replication/repair protein RecF	5023..6147	1124	DNA replication/repair protein RecF	O	O
6144..8093	1949	DNA topoisomerase (ATP-hydrolyzing) subunit B	6144..8093	1949	DNA topoisomerase (ATP-hydrolyzing) subunit B	O	O
8136..10640	2504	DNA gyrase subunit A	8136..10640	2504	DNA gyrase subunit A	O	O
10842..11138	296	30S ribosomal protein S6	10842..11138	296	30S ribosomal protein S6	O	O
11176..11739	563	single-stranded DNA-binding protein	11176..11739	563	single-stranded DNA-binding protein	O	O
11773..12009	236	30S ribosomal protein S18	11773..12009	236	30S ribosomal protein S18	O	O
12225..14243	2018	DHH family phosphoesterase	12225..14243	2018	DHH family phosphoesterase	O	O
14249..14701	452	50S ribosomal protein L9	14249..14701	452	50S ribosomal protein L9	O	O
14735..16114	1379	replicative DNA helicase	14735..16114	1379	replicative DNA helicase	O	O
16234..17436	1202	MFS transporter	16234..17436	1202	MFS transporter	O	O
17449..17775	326	hypothetical protein	17449..17775	326	hypothetical protein	O	O
17879..18757	878	polyphosphate kinase 2 family protein	17879..18757	878	polyphosphate kinase 2 family protein	O	O
19152..20453	1301	hypothetical protein	19152..20453	1301	hypothetical protein	O	O
20606..22366	1760	IS1182 family transposase	20606..22366	1760	IS1182 family transposase	O	O
complement(22303..22378)	75	tRNA-Lys	complement(22303..22378)	75	tRNA-Lys	O	O
22527..22961	434	MarR family transcriptional regulator	22527..22961	434	MarR family transcriptional regulator	O	O
23049..24770	1721	ABC transporter ATP-binding protein	23049..24770	1721	ABC transporter ATP-binding protein	O	O
complement(24864..24939)	75	tRNA-Lys	complement(24864..24939)	75	tRNA-Lys	O	O
25114..25821	707	response regulator YycF	25114..25821	707	response regulator YycF	O	O
25937..27703	1766	cell wall metabolism sensor histidine kinase WalK	25937..27703	1766	cell wall metabolism sensor histidine kinase WalK	O	O
27681..28976	1295	two-component system activity regulator YycH	27681..28976	1295	two-component system activity regulator YycH	O	O
28989..29831	842	two-component system regulatory protein YycI	28989..29831	842	two-component system regulatory protein YycI	O	O
29849..30655	806	MBL fold metallo-hydrolase	29849..30655	806	MBL fold metallo-hydrolase	O	O
30759..32036	1277	trypsin-like peptidase domain-containing protein	30759..32036	1277	trypsin-like peptidase domain-containing protein	O	O
32520..33902	1382	group II intron reverse transcriptase/maturase	32520..33902	1382	group II intron reverse transcriptase/maturase	O	O
34049..34546	497	phosphatidylglycerophosphatase A	34049..34546	497	phosphatidylglycerophosphatase A	O	O
35214..36596	1382	group II intron reverse transcriptase/maturase	35214..36596	1382	group II intron reverse transcriptase/maturase	O	O
37345..37824	479	23S rRNA (pseudouridine(1915)-N(3))-methyltransferase RlmH	37345..37824	479	23S rRNA (pseudouridine(1915)-N(3))-methyltransferase RlmH	O	O
37992..38186	194	hypothetical protein	37992..38186	194	hypothetical protein	O	O
38260..38796	536	hypothetical protein	38260..38796	536	hypothetical protein	O	O
39015..40187	1172	iron-containing alcohol dehydrogenase	39015..40187	1172	iron-containing alcohol dehydrogenase	O	O
40431..41294	863	GRP family sugar transporter	40431..41294	863	GRP family sugar transporter	O	O
complement(41409..42185)	776	VOC family protein	complement(41409..42185)	776	VOC family protein	O	O
complement(42187..42999)	812	pyrroline-5-carboxylate reductase	complement(42187..42999)	812	pyrroline-5-carboxylate reductase	O	O
43300..44673	1373	NAD-dependent succinate-semialdehyde dehydrogenase	43300..44673	1373	NAD-dependent succinate-semialdehyde dehydrogenase	O	O
44875..45957	1082	efflux RND transporter periplasmic adaptor subunit	44875..45957	1082	efflux RND transporter periplasmic adaptor subunit	O	O
45959..46657	698	ABC transporter ATP-binding protein	45959..46657	698	ABC transporter ATP-binding protein	O	O
46644..47879	1235	ABC transporter permease	46644..47879	1235	ABC transporter permease	O	O
complement(47917..49269)	1352	hypothetical protein	complement(47917..49269)	1352	hypothetical protein	O	O
49485..50147	662	hypothetical protein	49485..50147	662	hypothetical protein	O	O
50405..51730	1325	L,D-transpeptidase family protein	50405..51730	1325	L,D-transpeptidase family protein	O	O
51853..52008	155	hypothetical protein	51853..52008	155	hypothetical protein	O	O
52035..53339	1304	hypothetical protein	52035..53339	1304	hypothetical protein	O	O
53347..54105	758	LytTR family DNA-binding domain-containing protein	53347..54105	758	LytTR family DNA-binding domain-containing protein	O	O
complement(54149..54331)	182	hypothetical protein	complement(54149..54331)	182	hypothetical protein	O	O
54572..54751	179	hypothetical protein	54572..54751	179	hypothetical protein	O	O
complement(54792..55220)	428	OsmC family protein	complement(54792..55220)	428	OsmC family protein	O	O
complement(55289..56284)	995	D-2-hydroxyacid dehydrogenase	complement(55289..56284)	995	D-2-hydroxyacid dehydrogenase	O	O
complement(56286..57473)	1187	aminotransferase class I/II-fold pyridoxal phosphate-dependent enzyme	complement(56286..57473)	1187	aminotransferase class I/II-fold pyridoxal phosphate-dependent enzyme	O	O
57981..58202	221	hypothetical protein	57981..58202	221	hypothetical protein	O	O
58320..60557	2237	ATP-dependent Clp protease ATP-binding subunit	58320..60557	2237	ATP-dependent Clp protease ATP-binding subunit	O	O
complement(60628..61731)	1103	o-succinylbenzoate synthase	complement(60628..61731)	1103	o-succinylbenzoate synthase	O	O
62543..65461	2918	hypothetical protein	62543..65461	2918	hypothetical protein	O	O
complement(65537..66121)	584	GNAT family N-acetyltransferase	complement(65537..66121)	584	GNAT family N-acetyltransferase	O	O
66261..67724	1463	cardiolipin synthase	66261..67724	1463	cardiolipin synthase	O	O
67853..71635	3782	PD-(D/E)XK nuclease family protein	67853..71635	3782	PD-(D/E)XK nuclease family protein	O	O
71635..75813	4178	hypothetical protein	71635..75813	4178	hypothetical protein	O	O
75814..76761	947	LacI family DNA-binding transcriptional regulator	75814..76761	947	LacI family DNA-binding transcriptional regulator	O	O
76827..77795	968	IS30 family transposase	76827..77795	968	IS30 family transposase	O	O
77892..79070	1178	acetyl-CoA C-acetyltransferase	77892..79070	1178	acetyl-CoA C-acetyltransferase	O	O
79382..80731	1349	SLC45 family MFS transporter	79382..80731	1349	SLC45 family MFS transporter	O	O
80820..83072	2252	glycoside hydrolase family 65 protein	80820..83072	2252	glycoside hydrolase family 65 protein	O	O
83091..83753	662	beta-phosphoglucomutase	83091..83753	662	beta-phosphoglucomutase	O	O
84384..85724	1340	glutamate--cysteine ligase	84384..85724	1340	glutamate--cysteine ligase	O	O
complement(85858..86586)	728	gamma-glutamyl-gamma-aminobutyrate hydrolase family protein	complement(85858..86586)	728	gamma-glutamyl-gamma-aminobutyrate hydrolase family protein	O	O
86704..87570	866	aldo/keto reductase	86704..87570	866	aldo/keto reductase	O	O
complement(87629..88552)	923	IS30-like element ISLpl1 family transposase	complement(87629..88552)	923	IS30-like element ISLpl1 family transposase	O	O
88626..88937	311	hypothetical protein	88626..88937	311	hypothetical protein	O	O
89032..90819	1787	glycerophosphodiester phosphodiesterase	89032..90819	1787	glycerophosphodiester phosphodiesterase	O	O
complement(90872..91369)	497	ECF transporter S component	complement(90872..91369)	497	ECF transporter S component	O	O
91637..92986	1349	FAD-dependent oxidoreductase	91637..92986	1349	FAD-dependent oxidoreductase	O	O
complement(93044..94018)	974	GMP reductase	complement(93044..94018)	974	GMP reductase	O	O
94214..95512	1298	adenylosuccinate synthase	94214..95512	1298	adenylosuccinate synthase	O	O
95625..96407	782	hypothetical protein	95625..96407	782	hypothetical protein	O	O
96580..97116	536	bifunctional pyr operon transcriptional regulator/uracil phosphoribosyltransferase PyrR	96580..97116	536	bifunctional pyr operon transcriptional regulator/uracil phosphoribosyltransferase PyrR	O	O
complement(97210..97596)	386	hypothetical protein	complement(97210..97596)	386	hypothetical protein	O	O
97688..97891	203	hypothetical protein	97688..97891	203	hypothetical protein	O	O
98361..99002	641	hypothetical protein	98361..99002	641	hypothetical protein	O	O
complement(99085..100053)	968	IS30 family transposase	complement(99085..100053)	968	IS30 family transposase	O	O
complement(100147..100551)	404	hypothetical protein	complement(100147..100551)	404	hypothetical protein	O	O
100690..102231	1541	accessory Sec system glycosyltransferase Asp1	100690..102231	1541	accessory Sec system glycosyltransferase Asp1	O	O
102233..103735	1502	accessory Sec system glycosyltransferase Asp1	102233..103735	1502	accessory Sec system glycosyltransferase Asp1	O	O
103937..105751	1814	hypothetical protein	103937..105751	1814	hypothetical protein	O	O
105935..107617	1682	alpha-glucosidase	105935..107617	1682	alpha-glucosidase	O	O
107635..109020	1385	SLC45 family MFS transporter	107635..109020	1385	SLC45 family MFS transporter	O	O
complement(109099..112269)	3170	carbamoyl-phosphate synthase large subunit	complement(109099..112269)	3170	carbamoyl-phosphate synthase large subunit	O	O
complement(112262..113350)	1088	glutamine-hydrolyzing carbamoyl-phosphate synthase small subunit	complement(112262..113350)	1088	glutamine-hydrolyzing carbamoyl-phosphate synthase small subunit	O	O
complement(113730..115103)	1373	SLC45 family MFS transporter	complement(113730..115103)	1373	SLC45 family MFS transporter	O	O
complement(115264..116274)	1010	LacI family DNA-binding transcriptional regulator	complement(115264..116274)	1010	LacI family DNA-binding transcriptional regulator	O	O
complement(116408..117814)	1406	23S rRNA (uracil(1939)-C(5))-methyltransferase RlmD	complement(116408..117814)	1406	23S rRNA (uracil(1939)-C(5))-methyltransferase RlmD	O	O
118072..118644	572	hypothetical protein	118072..118644	572	hypothetical protein	O	O
118644..119894	1250	NADPH-dependent oxidoreductase	118644..119894	1250	NADPH-dependent oxidoreductase	O	O
119897..120823	926	FAD:protein FMN transferase	119897..120823	926	FAD:protein FMN transferase	O	O
121070..122038	968	IS30 family transposase	121070..122038	968	IS30 family transposase	O	O
122123..122377	254	hypothetical protein	122123..122377	254	hypothetical protein	O	O
122867..131080	8213	hypothetical protein	122867..131080	8213	hypothetical protein	O	O
131618..144172	12554	hypothetical protein	131618..144172	12554	hypothetical protein	O	O
144325..144504	179	hypothetical protein	144325..144504	179	hypothetical protein	O	O
145822..147129	1307	serine--tRNA ligase	145822..147129	1307	serine--tRNA ligase	O	O
147397..148860	1463	amino acid ABC transporter substrate-binding protein/permease	147397..148860	1463	amino acid ABC transporter substrate-binding protein/permease	O	O
148862..149605	743	amino acid ABC transporter ATP-binding protein	148862..149605	743	amino acid ABC transporter ATP-binding protein	O	O
149908..151257	1349	amino acid permease	149908..151257	1349	amino acid permease	O	O
152207..153418	1211	nucleoside transporter C-terminal domain-containing protein	152207..153418	1211	nucleoside transporter C-terminal domain-containing protein	O	O
153499..154407	908	ribonucleoside hydrolase RihC	153499..154407	908	ribonucleoside hydrolase RihC	O	O
154511..155395	884	3-hydroxyacyl-CoA dehydrogenase	154511..155395	884	3-hydroxyacyl-CoA dehydrogenase	O	O
155573..156298	725	16S rRNA (guanine(527)-N(7))-methyltransferase RsmG	155573..156298	725	16S rRNA (guanine(527)-N(7))-methyltransferase RsmG	O	O
156316..157284	968	nucleoid occlusion protein	156316..157284	968	nucleoid occlusion protein	O	O
157297..158067	770	AAA family ATPase	157297..158067	770	AAA family ATPase	O	O
158054..158938	884	ParB/RepB/Spo0J family partition protein	158054..158938	884	ParB/RepB/Spo0J family partition protein	O	O
158952..159140	188	DUF951 domain-containing protein	158952..159140	188	DUF951 domain-containing protein	O	O
159233..160330	1097	redox-regulated ATPase YchF	159233..160330	1097	redox-regulated ATPase YchF	O	O
160363..161133	770	DUF1129 domain-containing protein	160363..161133	770	DUF1129 domain-containing protein	O	O
161338..162012	674	deoxyribose-phosphate aldolase	161338..162012	674	deoxyribose-phosphate aldolase	O	O
162065..163258	1193	phosphopentomutase	162065..163258	1193	phosphopentomutase	O	O
163287..164585	1298	pyrimidine-nucleoside phosphorylase	163287..164585	1298	pyrimidine-nucleoside phosphorylase	O	O
164607..165317	710	purine-nucleoside phosphorylase	164607..165317	710	purine-nucleoside phosphorylase	O	O
165427..166359	932	DNA-binding transcriptional repressor DeoR	165427..166359	932	DNA-binding transcriptional repressor DeoR	O	O
166443..167585	1142	IMP dehydrogenase	166443..167585	1142	IMP dehydrogenase	O	O
167765..168454	689	response regulator transcription factor	167765..168454	689	response regulator transcription factor	O	O
168486..169631	1145	ATP-binding protein	168486..169631	1145	ATP-binding protein	O	O
169767..170675	908	AzlC family ABC transporter permease	169767..170675	908	AzlC family ABC transporter permease	O	O
170678..171022	344	AzlD domain-containing protein	170678..171022	344	AzlD domain-containing protein	O	O
171118..171993	875	glutamate biosynthesis transcriptional regulator GltC	171118..171993	875	glutamate biosynthesis transcriptional regulator GltC	O	O
172337..173266	929	aspartate carbamoyltransferase catalytic subunit	172337..173266	929	aspartate carbamoyltransferase catalytic subunit	O	O
173280..174572	1292	dihydroorotase	173280..174572	1292	dihydroorotase	O	O
174572..175498	926	dihydroorotate dehydrogenase	174572..175498	926	dihydroorotate dehydrogenase	O	O
175495..176226	731	orotidine-5'-phosphate decarboxylase	175495..176226	731	orotidine-5'-phosphate decarboxylase	O	O
176223..176864	641	orotate phosphoribosyltransferase	176223..176864	641	orotate phosphoribosyltransferase	O	O
complement(176935..177576)	641	beta-phosphoglucomutase	complement(176935..177576)	641	beta-phosphoglucomutase	O	O
complement(177757..178932)	1175	cyclopropane-fatty-acyl-phospholipid synthase family protein	complement(177757..178932)	1175	cyclopropane-fatty-acyl-phospholipid synthase family protein	O	O
179104..180147	1043	AI-2E family transporter	179104..180147	1043	AI-2E family transporter	O	O
180316..181977	1661	formate--tetrahydrofolate ligase	180316..181977	1661	formate--tetrahydrofolate ligase	O	O
182172..183851	1679	acetolactate synthase AlsS	182172..183851	1679	acetolactate synthase AlsS	O	O
183868..184584	716	acetolactate decarboxylase	183868..184584	716	acetolactate decarboxylase	O	O
184766..185251	485	5-(carboxyamino)imidazole ribonucleotide mutase	184766..185251	485	5-(carboxyamino)imidazole ribonucleotide mutase	O	O
185244..186368	1124	5-(carboxyamino)imidazole ribonucleotide synthase	185244..186368	1124	5-(carboxyamino)imidazole ribonucleotide synthase	O	O
186440..187735	1295	adenylosuccinate lyase	186440..187735	1295	adenylosuccinate lyase	O	O
187998..188681	683	phosphoribosylaminoimidazolesuccinocarboxamide synthase	187998..188681	683	phosphoribosylaminoimidazolesuccinocarboxamide synthase	O	O
188682..188930	248	phosphoribosylformylglycinamidine synthase subunit PurS	188682..188930	248	phosphoribosylformylglycinamidine synthase subunit PurS	O	O
188931..189611	680	phosphoribosylformylglycinamidine synthase subunit PurQ	188931..189611	680	phosphoribosylformylglycinamidine synthase subunit PurQ	O	O
189615..191843	2228	phosphoribosylformylglycinamidine synthase subunit PurL	189615..191843	2228	phosphoribosylformylglycinamidine synthase subunit PurL	O	O
191819..193273	1454	amidophosphoribosyltransferase	191819..193273	1454	amidophosphoribosyltransferase	O	O
193278..194315	1037	phosphoribosylformylglycinamidine cyclo-ligase	193278..194315	1037	phosphoribosylformylglycinamidine cyclo-ligase	O	O
194325..194897	572	phosphoribosylglycinamide formyltransferase	194325..194897	572	phosphoribosylglycinamide formyltransferase	O	O
194901..196439	1538	bifunctional phosphoribosylaminoimidazolecarboxamide formyltransferase/IMP cyclohydrolase	194901..196439	1538	bifunctional phosphoribosylaminoimidazolecarboxamide formyltransferase/IMP cyclohydrolase	O	O
196455..197714	1259	phosphoribosylamine--glycine ligase	196455..197714	1259	phosphoribosylamine--glycine ligase	O	O
197810..198496	686	2,3-diphosphoglycerate-dependent phosphoglycerate mutase	197810..198496	686	2,3-diphosphoglycerate-dependent phosphoglycerate mutase	O	O
198664..199713	1049	hypothetical protein	198664..199713	1049	hypothetical protein	O	O
200067..201317	1250	tyrosine--tRNA ligase	200067..201317	1250	tyrosine--tRNA ligase	O	O
201857..203429	1572	16S ribosomal RNA	201857..203429	1572	16S ribosomal RNA	O	O
203635..206553	2918	23S ribosomal RNA	203635..206553	2918	23S ribosomal RNA	O	O
206638..206749	111	5S ribosomal RNA	206638..206749	111	5S ribosomal RNA	O	O
206834..206908	74	tRNA-Thr	206834..206908	74	tRNA-Thr	O	O
207233..207820	587	hypothetical protein	207233..207820	587	hypothetical protein	O	O
207917..208633	716	NUDIX hydrolase	207917..208633	716	NUDIX hydrolase	O	O
208735..210168	1433	nicotinate phosphoribosyltransferase	208735..210168	1433	nicotinate phosphoribosyltransferase	O	O
210184..210729	545	cysteine hydrolase	210184..210729	545	cysteine hydrolase	O	O
211086..212174	1088	ADP-ribosylglycohydrolase family protein	211176..212174	998	ADP-ribosylglycohydrolase family protein	O	X
212194..213546	1352	cytosine permease	212194..213546	1352	cytosine permease	O	O
213552..214439	887	carbohydrate kinase family protein	213552..214439	887	carbohydrate kinase family protein	O	O
214566..214880	314	hypothetical protein	214566..214880	314	hypothetical protein	O	O
215231..216553	1322	MFS transporter	215231..216553	1322	MFS transporter	O	O
complement(216717..217457)	740	SDR family oxidoreductase	complement(216717..217457)	740	SDR family oxidoreductase	O	O
217565..217792	227	hypothetical protein	217565..217792	227	hypothetical protein	O	O
217871..218521	650	NAD(P)H-binding protein	217871..218521	650	NAD(P)H-binding protein	O	O
complement(218587..218820)	233	cytochrome b5 domain-containing protein	complement(218587..218820)	233	cytochrome b5 domain-containing protein	O	O
complement(218963..220381)	1418	Na+/H+ antiporter NhaC	complement(218963..220381)	1418	Na+/H+ antiporter NhaC	O	O
complement(220711..221736)	1025	cation diffusion facilitator family transporter	complement(220711..221736)	1025	cation diffusion facilitator family transporter	O	O
complement(222310..222606)	296	hypothetical protein	complement(222310..222606)	296	hypothetical protein	O	O
complement(222885..223286)	401	hypothetical protein	complement(222885..223286)	401	hypothetical protein	O	O
223418..224188	770	triose-phosphate isomerase	223418..224188	770	triose-phosphate isomerase	O	O
224244..224319	75	tRNA-His	224244..224319	75	tRNA-His	O	O
224536..224994	458	IS200/IS605 family transposase	224536..224994	458	IS200/IS605 family transposase	O	O
225233..226186	953	aldo/keto reductase	225233..226186	953	aldo/keto reductase	O	O
226186..226686	500	phosphatase PAP2 family protein	226186..226686	500	phosphatase PAP2 family protein	O	O
226707..229556	2849	DEAD/DEAH box helicase	226707..229556	2849	DEAD/DEAH box helicase	O	O
229627..229905	278	hypothetical protein	229627..229905	278	hypothetical protein	O	O
complement(230125..230640)	515	hypothetical protein	complement(230125..230640)	515	hypothetical protein	O	O
complement(230812..231525)	713	helix-turn-helix domain-containing protein	complement(230812..231525)	713	helix-turn-helix domain-containing protein	O	O
complement(231702..233057)	1355	FAD-dependent oxidoreductase	complement(231702..233057)	1355	FAD-dependent oxidoreductase	O	O
233344..233664	320	SemiSWEET family transporter	233344..233664	320	SemiSWEET family transporter	O	O
233774..234478	704	hypothetical protein	233774..234478	704	hypothetical protein	O	O
234554..235288	734	hypothetical protein	234554..235288	734	hypothetical protein	O	O
complement(235337..237145)	1808	heavy metal translocating P-type ATPase	complement(235337..237145)	1808	heavy metal translocating P-type ATPase	O	O
237250..238440	1190	phosphopentomutase	237250..238440	1190	phosphopentomutase	O	O
complement(238647..239102)	455	Rrf2 family transcriptional regulator	complement(238647..239102)	455	Rrf2 family transcriptional regulator	O	O
239251..240150	899	glycine betaine ABC transporter substrate-binding protein	239251..240150	899	glycine betaine ABC transporter substrate-binding protein	O	O
240230..240880	650	ABC transporter permease	240230..240880	650	ABC transporter permease	O	O
240855..241625	770	ABC transporter ATP-binding protein	240855..241625	770	ABC transporter ATP-binding protein	O	O
241618..242256	638	ABC transporter permease	241618..242256	638	ABC transporter permease	O	O
242328..242756	428	peptide-methionine (R)-S-oxide reductase MsrB	242328..242756	428	peptide-methionine (R)-S-oxide reductase MsrB	O	O
complement(243454..244599)	1145	ArgE/DapE family deacylase	complement(243454..244599)	1145	ArgE/DapE family deacylase	O	O
complement(244618..245307)	689	ABC transporter permease	complement(244618..245307)	689	ABC transporter permease	O	O
complement(245300..246364)	1064	ATP-binding cassette domain-containing protein	complement(245300..246364)	1064	ATP-binding cassette domain-containing protein	O	O
complement(246376..247227)	851	MetQ/NlpA family ABC transporter substrate-binding protein	complement(246376..247227)	851	MetQ/NlpA family ABC transporter substrate-binding protein	O	O
247750..248682	932	L-lactate dehydrogenase	247750..248682	932	L-lactate dehydrogenase	O	O
248829..250025	1196	tetracycline resistance MFS efflux pump	248829..250025	1196	tetracycline resistance MFS efflux pump	O	O
complement(250113..250391)	278	hypothetical protein	complement(250113..250391)	278	hypothetical protein	O	O
complement(250415..251056)	641	endonuclease III	complement(250415..251056)	641	endonuclease III	O	O
251354..252826	1472	amino acid permease	251354..252826	1472	amino acid permease	O	O
252789..254150	1361	aspartate aminotransferase family protein	252789..254150	1361	aspartate aminotransferase family protein	O	O
254190..254263	73	tRNA-Thr	254190..254263	73	tRNA-Thr	O	O
254760..255623	863	IS110 family transposase	254760..255623	863	IS110 family transposase	O	O
complement(255828..257162)	1334	ClC family H(+)/Cl(-) exchange transporter	complement(255828..257162)	1334	ClC family H(+)/Cl(-) exchange transporter	O	O
257298..258467	1169	cation:proton antiporter	257298..258467	1169	cation:proton antiporter	O	O
258480..260798	2318	RNA polymerase recycling motor HelD	258480..260798	2318	RNA polymerase recycling motor HelD	O	O
260886..261329	443	nucleoside-diphosphate kinase	260886..261329	443	nucleoside-diphosphate kinase	O	O
complement(261381..262340)	959	adenine-specific DNA-methyltransferase	complement(261381..262340)	959	adenine-specific DNA-methyltransferase	O	O
262618..263640	1022	tryptophan--tRNA ligase	262618..263640	1022	tryptophan--tRNA ligase	O	O
263787..264725	938	Ppx/GppA family phosphatase	263787..264725	938	Ppx/GppA family phosphatase	O	O
264718..265980	1262	hydroxymethylglutaryl-CoA reductase, degradative	264718..265980	1262	hydroxymethylglutaryl-CoA reductase, degradative	O	O
265973..266932	959	hypothetical protein	265973..266932	959	hypothetical protein	O	O
266938..267636	698	NAD-dependent protein deacylase	266938..267636	698	NAD-dependent protein deacylase	O	O
complement(267691..267816)	125	hypothetical protein	complement(267691..267816)	125	hypothetical protein	O	O
268085..268933	848	DUF72 domain-containing protein	268085..268933	848	DUF72 domain-containing protein	O	O
269011..271038	2027	methionine--tRNA ligase	269011..271038	2027	methionine--tRNA ligase	O	O
271040..271849	809	TatD family hydrolase	271040..271849	809	TatD family hydrolase	O	O
271846..272412	566	ribonuclease M5	271846..272412	566	ribonuclease M5	O	O
272405..273298	893	16S rRNA (adenine(1518)-N(6)/adenine(1519)-N(6))-dimethyltransferase RsmA	272405..273298	893	16S rRNA (adenine(1518)-N(6)/adenine(1519)-N(6))-dimethyltransferase RsmA	O	O
273389..273631	242	Veg family protein	273389..273631	242	Veg family protein	O	O
273819..274670	851	4-(cytidine 5'-diphospho)-2-C-methyl-D-erythritol kinase	273819..274670	851	4-(cytidine 5'-diphospho)-2-C-methyl-D-erythritol kinase	O	O
274984..275895	911	metal ABC transporter solute-binding protein	274984..275895	911	metal ABC transporter solute-binding protein	O	O
275903..276574	671	ABC transporter ATP-binding protein	275903..276574	671	ABC transporter ATP-binding protein	O	O
276574..277371	797	metal ABC transporter permease	276574..277371	797	metal ABC transporter permease	O	O
277665..278483	818	pur operon repressor	277665..278483	818	pur operon repressor	O	O
278487..279854	1367	bifunctional UDP-N-acetylglucosamine diphosphorylase/glucosamine-1-phosphate N-acetyltransferase GlmU	278487..279854	1367	bifunctional UDP-N-acetylglucosamine diphosphorylase/glucosamine-1-phosphate N-acetyltransferase GlmU	O	O
279929..280915	986	ribose-phosphate diphosphokinase	279929..280915	986	ribose-phosphate diphosphokinase	O	O
281094..281834	740	hypothetical protein	281094..281834	740	hypothetical protein	O	O
complement(281912..282733)	821	sugar-phosphatase	complement(281912..282733)	821	sugar-phosphatase	O	O
complement(282739..284100)	1361	HD domain-containing protein	complement(282739..284100)	1361	HD domain-containing protein	O	O
complement(284102..284926)	824	lipoate--protein ligase family protein	complement(284102..284926)	824	lipoate--protein ligase family protein	O	O
285086..285484	398	hypothetical protein	285164..285484	320	hypothetical protein	O	X
285530..286087	557	hypothetical protein	285530..286087	557	hypothetical protein	O	O
286263..287867	1604	CTP synthase	286263..287867	1604	CTP synthase	O	O
288137..289414	1277	UDP-N-acetylglucosamine 1-carboxyvinyltransferase	288137..289414	1277	UDP-N-acetylglucosamine 1-carboxyvinyltransferase	O	O
289507..289752	245	type B 50S ribosomal protein L31	289507..289752	245	type B 50S ribosomal protein L31	O	O
289912..291228	1316	PTS sugar transporter subunit IIC	289912..291228	1316	PTS sugar transporter subunit IIC	O	O
291212..292102	890	alpha/beta hydrolase	291212..292102	890	alpha/beta hydrolase	O	O
292152..292856	704	class A sortase	292152..292856	704	class A sortase	O	O
293260..295641	2381	phosphoenolpyruvate synthase	293260..295641	2381	phosphoenolpyruvate synthase	O	O
295657..297444	1787	hypothetical protein	295657..297444	1787	hypothetical protein	O	O
297457..298236	779	triose-phosphate isomerase	297457..298236	779	triose-phosphate isomerase	O	O
298248..299114	866	class II fructose-1,6-bisphosphate aldolase	298248..299114	866	class II fructose-1,6-bisphosphate aldolase	O	O
299134..299790	656	histidine phosphatase family protein	299134..299790	656	histidine phosphatase family protein	O	O
complement(299828..300292)	464	low molecular weight protein-tyrosine-phosphatase	complement(299828..300292)	464	low molecular weight protein-tyrosine-phosphatase	O	O
300424..300993	569	LemA family protein	300424..300993	569	LemA family protein	O	O
300996..301892	896	zinc metalloprotease HtpX	300996..301892	896	zinc metalloprotease HtpX	O	O
302050..303429	1379	UDP-N-acetylmuramoyl-tripeptide--D-alanyl-D-alani ne ligase	302050..303429	1379	UDP-N-acetylmuramoyl-tripeptide--D-alanyl-D-alani ne ligase	O	O
303501..304994	1493	DEAD/DEAH box helicase	303501..304994	1493	DEAD/DEAH box helicase	O	O
305286..319550	14264	hypothetical protein	305286..319550	14264	hypothetical protein	O	O
319865..320779	914	glutaminase A	319865..320779	914	glutaminase A	O	O
complement(320822..322111)	1289	D-alanyl-lipoteichoic acid biosynthesis protein DltD	complement(320822..322111)	1289	D-alanyl-lipoteichoic acid biosynthesis protein DltD	O	O
complement(322104..322343)	239	D-alanine--poly(phosphoribitol) ligase subunit 2	complement(322104..322343)	239	D-alanine--poly(phosphoribitol) ligase subunit 2	O	O
complement(322363..323580)	1217	D-alanyl-lipoteichoic acid biosynthesis protein DltB	complement(322363..323580)	1217	D-alanyl-lipoteichoic acid biosynthesis protein DltB	O	O
complement(323580..325106)	1526	D-alanine--poly(phosphoribitol) ligase subunit DltA	complement(323580..325106)	1526	D-alanine--poly(phosphoribitol) ligase subunit DltA	O	O
complement(325128..325268)	140	hypothetical protein	complement(325128..325268)	140	hypothetical protein	O	O
325599..325961	362	holo-ACP synthase	325599..325961	362	holo-ACP synthase	O	O
325962..327089	1127	alanine racemase	325962..327089	1127	alanine racemase	O	O
327108..327482	374	type II toxin-antitoxin system PemK/MazF family toxin	327108..327482	374	type II toxin-antitoxin system PemK/MazF family toxin	O	O
327673..329049	1376	cytosine permease	327673..329049	1376	cytosine permease	O	O
329040..330278	1238	cytosine deaminase	329040..330278	1238	cytosine deaminase	O	O
330663..331454	791	2-keto-4-pentenoate hydratase	330663..331454	791	2-keto-4-pentenoate hydratase	O	O
331605..332318	713	helix-turn-helix domain-containing protein	331605..332318	713	helix-turn-helix domain-containing protein	O	O
332489..332818	329	hypothetical protein	332489..332818	329	hypothetical protein	O	O
complement(333072..333710)	638	cyclic di-AMP binding protein CbpA	complement(333072..333710)	638	cyclic di-AMP binding protein CbpA	O	O
333916..334476	560	aminoacyl-tRNA hydrolase	333916..334476	560	aminoacyl-tRNA hydrolase	O	O
334498..338034	3536	transcription-repair coupling factor	334498..338034	3536	transcription-repair coupling factor	O	O
338031..338303	272	RNA-binding S4 domain-containing protein	338031..338303	272	RNA-binding S4 domain-containing protein	O	O
338404..338760	356	hypothetical protein	338404..338760	356	hypothetical protein	O	O
338959..339453	494	S1 domain-containing RNA-binding protein	338959..339453	494	S1 domain-containing RNA-binding protein	O	O
339455..340849	1394	tRNA lysidine(34) synthetase TilS	339455..340849	1394	tRNA lysidine(34) synthetase TilS	O	O
340842..341384	542	hypoxanthine phosphoribosyltransferase	340842..341384	542	hypoxanthine phosphoribosyltransferase	O	O
341617..343725	2108	ATP-dependent zinc metalloprotease FtsH	341617..343725	2108	ATP-dependent zinc metalloprotease FtsH	O	O
343816..344736	920	Hsp33 family molecular chaperone HslO	343816..344736	920	Hsp33 family molecular chaperone HslO	O	O
344844..345845	1001	tRNA dihydrouridine synthase DusB	344844..345845	1001	tRNA dihydrouridine synthase DusB	O	O
345866..347389	1523	lysine--tRNA ligase	345866..347389	1523	lysine--tRNA ligase	O	O
347903..348394	491	cysteine hydrolase family protein	347903..348394	491	cysteine hydrolase family protein	O	O
348993..349277	284	hypothetical protein	348993..349277	284	hypothetical protein	O	O
349419..350414	995	hypothetical protein	349419..350414	995	hypothetical protein	O	O
350411..350905	494	hypothetical protein	350411..350905	494	hypothetical protein	O	O
complement(351047..351904)	857	LysR family transcriptional regulator	complement(351047..351904)	857	LysR family transcriptional regulator	O	O
352016..353350	1334	M20/M25/M40 family metallo-hydrolase	352016..353350	1334	M20/M25/M40 family metallo-hydrolase	O	O
353369..354574	1205	MFS transporter	353369..354574	1205	MFS transporter	O	O
354593..355699	1106	o-succinylbenzoate synthase	354593..355699	1106	o-succinylbenzoate synthase	O	O
355861..356400	539	hypothetical protein	355861..356400	539	hypothetical protein	O	O
356413..357552	1139	hypothetical protein	356413..357552	1139	hypothetical protein	O	O
complement(357549..358961)	1412	aryl-sulfate sulfotransferase	complement(357549..358961)	1412	aryl-sulfate sulfotransferase	O	O
359880..361452	1572	16S ribosomal RNA	359880..361452	1572	16S ribosomal RNA	O	O
361658..364576	2918	23S ribosomal RNA	361658..364576	2918	23S ribosomal RNA	O	O
364664..364775	111	5S ribosomal RNA	364664..364775	111	5S ribosomal RNA	O	O
364783..364857	74	tRNA-Asn	364783..364857	74	tRNA-Asn	O	O
365349..366731	1382	group II intron reverse transcriptase/maturase	365349..366731	1382	group II intron reverse transcriptase/maturase	O	O
367258..368640	1382	group II intron reverse transcriptase/maturase	367258..368640	1382	group II intron reverse transcriptase/maturase	O	O
369167..370549	1382	group II intron reverse transcriptase/maturase				X	X
370990..371064	74	tRNA-Thr	369081..369155	74	tRNA-Thr	O	O
371325..371825	500	thiol peroxidase	369416..369916	500	thiol peroxidase	O	O
complement(372115..372483)	368	winged helix-turn-helix transcriptional regulator	complement(370206..370574)	368	winged helix-turn-helix transcriptional regulator	O	O
372596..372958	362	hypothetical protein	370687..371049	362	hypothetical protein	O	O
373127..374068	941	NADH-dependent flavin oxidoreductase	371218..372159	941	NADH-dependent flavin oxidoreductase	O	O
374329..374404	75	tRNA-Asn	372420..372495	75	tRNA-Asn	O	O
374753..375304	551	hypothetical protein	372844..373395	551	hypothetical protein	O	O
375601..376059	458	IS200/IS605 family transposase	373692..374150	458	IS200/IS605 family transposase	O	O
376287..377786	1499	peptide MFS transporter	374378..375877	1499	peptide MFS transporter	O	O
377845..378711	866	metallophosphoesterase	375936..376802	866	metallophosphoesterase	O	O
378775..378860	85	tRNA-Tyr	376866..376951	85	tRNA-Tyr	O	O
378869..378941	72	tRNA-Gln	376960..377032	72	tRNA-Gln	O	O
379032..379676	644	hypothetical protein	377123..377767	644	hypothetical protein	O	O
379794..381194	1400	MFS transporter	377885..379285	1400	MFS transporter	O	O
381408..382934	1526	aspartate-alanine antiporter	379499..381025	1526	aspartate-alanine antiporter	O	O
382967..383686	719	amino acid racemase	381058..381777	719	amino acid racemase	O	O
383842..384543	701	GntR family transcriptional regulator	381933..382634	701	GntR family transcriptional regulator	O	O
384605..386071	1466	nicotinate phosphoribosyltransferase	382696..384162	1466	nicotinate phosphoribosyltransferase	O	O
386084..386911	827	ammonia-dependent NAD(+) synthetase	384175..385002	827	ammonia-dependent NAD(+) synthetase	O	O
386983..389160	2177	Tex family protein	385074..387251	2177	Tex family protein	O	O
389153..389605	452	SprT family protein	387244..387696	452	SprT family protein	O	O
389663..389749	86	tRNA-Leu	387754..387840	86	tRNA-Leu	O	O
389904..391601	1697	IS1182 family transposase	387995..389692	1697	IS1182 family transposase	O	O
391711..393597	1886	glycoside hydrolase family 2 TIM barrel-domain containing protein	389802..391688	1886	glycoside hydrolase family 2 TIM barrel-domain containing protein	O	O
393581..394540	959	beta-galactosidase small subunit	391672..392631	959	beta-galactosidase small subunit	O	O
complement(394635..396404)	1769	cell division protein	complement(392726..394495)	1769	cell division protein	O	O
396574..397284	710	2,3-diphosphoglycerate-dependent phosphoglycerate mutase	394665..395375	710	2,3-diphosphoglycerate-dependent phosphoglycerate mutase	O	O
397259..398125	866	alpha/beta hydrolase	395350..396216	866	alpha/beta hydrolase	O	O
398391..399533	1142	PLP-dependent aspartate aminotransferase family protein	396482..397624	1142	PLP-dependent aspartate aminotransferase family protein	O	O
399560..400261	701	amino acid ABC transporter permease	397651..398352	701	amino acid ABC transporter permease	O	O
400267..401016	749	amino acid ABC transporter ATP-binding protein	398358..399107	749	amino acid ABC transporter ATP-binding protein	O	O
401032..401823	791	transporter substrate-binding domain-containing protein	399123..399914	791	transporter substrate-binding domain-containing protein	O	O
complement(401930..403270)	1340	C1 family peptidase	complement(400021..401361)	1340	C1 family peptidase	O	O
complement(403299..403982)	683	ribose-5-phosphate isomerase RpiA	complement(401390..402073)	683	ribose-5-phosphate isomerase RpiA	O	O
complement(403994..404290)	296	GNAT family N-acetyltransferase	complement(402085..402381)	296	GNAT family N-acetyltransferase	O	O
404429..404965	536	dUTP diphosphatase	402520..403056	536	dUTP diphosphatase	O	O
404991..406364	1373	DNA repair protein RadA	403082..404455	1373	DNA repair protein RadA	O	O
406393..407541	1148	PIN/TRAM domain-containing protein	404484..405632	1148	PIN/TRAM domain-containing protein	O	O
407921..409333	1412	cysteine--tRNA ligase	406012..407424	1412	cysteine--tRNA ligase	O	O
409345..409758	413	Mini-ribonuclease 3	407436..407849	413	Mini-ribonuclease 3	O	O
409748..410497	749	23S rRNA (guanosine(2251)-2'-O)-methyltransferase RlmB	407839..408588	749	23S rRNA (guanosine(2251)-2'-O)-methyltransferase RlmB	O	O
410563..410712	149	50S ribosomal protein L33	408654..408803	149	50S ribosomal protein L33	O	O
410724..410900	176	preprotein translocase subunit SecE	408815..408991	176	preprotein translocase subunit SecE	O	O
411018..411560	542	transcription termination/antitermination protein NusG	409109..409651	542	transcription termination/antitermination protein NusG	O	O
complement(411583..412551)	968	IS30 family transposase	complement(409674..410642)	968	IS30 family transposase	O	O
412769..413194	425	50S ribosomal protein L11	410860..411285	425	50S ribosomal protein L11	O	O
413286..413978	692	50S ribosomal protein L1	411377..412069	692	50S ribosomal protein L1	O	O
complement(414140..414598)	458	IS200/IS605 family transposase	complement(412231..412689)	458	IS200/IS605 family transposase	O	O
415251..416633	1382	group II intron reverse transcriptase/maturase	413342..414724	1382	group II intron reverse transcriptase/maturase	O	O
416834..418027	1193	PLP-dependent aminotransferase family protein	414925..416118	1193	PLP-dependent aminotransferase family protein	O	O
418561..419943	1382	group II intron reverse transcriptase/maturase	416652..418034	1382	group II intron reverse transcriptase/maturase	O	O
420193..420327	134	hypothetical protein	418284..418418	134	hypothetical protein	O	O
420334..421635	1301	glycosyltransferase family 2 protein	418425..419726	1301	glycosyltransferase family 2 protein	O	O
421652..422773	1121	UDP-N-acetylglucosamine 2-epimerase (non-hydrolyzing)	419743..420864	1121	UDP-N-acetylglucosamine 2-epimerase (non-hydrolyzing)	O	O
422971..423471	500	50S ribosomal protein L10	421062..421562	500	50S ribosomal protein L10	O	O
423534..423899	365	50S ribosomal protein L7/L12	421625..421990	365	50S ribosomal protein L7/L12	O	O
424402..425520	1118	group II intron reverse transcriptase/maturase	422493..423611	1118	group II intron reverse transcriptase/maturase	O	O
425477..425785	308	hypothetical protein	423568..423876	308	hypothetical protein	O	O
complement(425994..426278)	284	hypothetical protein	complement(424085..424369)	284	hypothetical protein	O	O
complement(426407..426637)	230	hypothetical protein	complement(424498..424728)	230	hypothetical protein	O	O
complement(426771..427142)	371	large-conductance mechanosensitive channel protein MscL	complement(424862..425233)	371	large-conductance mechanosensitive channel protein MscL	O	O
427333..427665	332	PadR family transcriptional regulator	425424..425756	332	PadR family transcriptional regulator	O	O
427658..428269	611	DUF1700 domain-containing protein	425749..426360	611	DUF1700 domain-containing protein	O	O
428270..429025	755	hypothetical protein	426361..427116	755	hypothetical protein	O	O
complement(429125..431761)	2636	bifunctional acetaldehyde-CoA/alcohol dehydrogenase	complement(427216..429852)	2636	bifunctional acetaldehyde-CoA/alcohol dehydrogenase	O	O
			430371..430829	458	IS200/IS605 family transposase	X	X
complement(432115..433134)	1019	class 1b ribonucleoside-diphosphate reductase subunit beta	complement(430975..431994)	1019	class 1b ribonucleoside-diphosphate reductase subunit beta	O	O
complement(433249..435420)	2171	class 1b ribonucleoside-diphosphate reductase subunit alpha	complement(432109..434280)	2171	class 1b ribonucleoside-diphosphate reductase subunit alpha	O	O
complement(435520..435741)	221	glutaredoxin-like protein NrdH	complement(434380..434601)	221	glutaredoxin-like protein NrdH	O	O
435999..436511	512	tRNA adenosine(34) deaminase TadA	434859..435371	512	tRNA adenosine(34) deaminase TadA	O	O
436784..438619	1835	DNA polymerase III subunit gamma/tau	435644..437479	1835	DNA polymerase III subunit gamma/tau	O	O
438640..438948	308	YbaB/EbfC family nucleoid-associated protein	437500..437808	308	YbaB/EbfC family nucleoid-associated protein	O	O
438952..439554	602	recombination mediator RecR	437812..438414	602	recombination mediator RecR	O	O
439559..439807	248	YaaL family protein	438419..438667	248	YaaL family protein	O	O
439817..440458	641	dTMP kinase	438677..439318	641	dTMP kinase	O	O
440475..440798	323	cyclic-di-AMP receptor	439335..439658	323	cyclic-di-AMP receptor	O	O
440813..441826	1013	DNA polymerase III subunit delta'	439673..440686	1013	DNA polymerase III subunit delta'	O	O
441837..442187	350	DNA replication initiation control protein YabA	440697..441047	350	DNA replication initiation control protein YabA	O	O
442196..443062	866	16S rRNA (cytidine(1402)-2'-O)-methyltransferase	441056..441922	866	16S rRNA (cytidine(1402)-2'-O)-methyltransferase	O	O
443072..443833	761	thioesterase	441932..442693	761	thioesterase	O	O
443997..445511	1514	HD domain-containing protein	442857..444371	1514	HD domain-containing protein	O	O
445513..447756	2243	RNA degradosome polyphosphate kinase	444373..446616	2243	RNA degradosome polyphosphate kinase	O	O
447760..448731	971	exopolyphosphatase	446620..447591	971	exopolyphosphatase	O	O
448843..449838	995	UDP-glucose 4-epimerase GalE	447703..448698	995	UDP-glucose 4-epimerase GalE	O	O
449984..450709	725	tRNA (adenosine(37)-N6)-threonylcarbamoyltransferase complex dimerization subunit type 1 TsaB	448844..449569	725	tRNA (adenosine(37)-N6)-threonylcarbamoyltransferase complex dimerization subunit type 1 TsaB	O	O
450807..451247	440	hypothetical protein	449667..450107	440	hypothetical protein	O	O
451266..452297	1031	tRNA (adenosine(37)-N6)-threonylcarbamoyltransferase complex transferase subunit TsaD	450126..451157	1031	tRNA (adenosine(37)-N6)-threonylcarbamoyltransferase complex transferase subunit TsaD	O	O
complement(452413..453186)	773	pyrroline-5-carboxylate reductase	complement(451273..452046)	773	pyrroline-5-carboxylate reductase	O	O
complement(453204..454448)	1244	glutamate-5-semialdehyde dehydrogenase	complement(452064..453308)	1244	glutamate-5-semialdehyde dehydrogenase	O	O
complement(454460..455248)	788	glutamate 5-kinase	complement(453320..454108)	788	glutamate 5-kinase	O	O
455840..456625	785	carbon-nitrogen family hydrolase	454700..455485	785	carbon-nitrogen family hydrolase	O	O
456642..457820	1178	pyridoxal phosphate-dependent aminotransferase	455502..456680	1178	pyridoxal phosphate-dependent aminotransferase	O	O
457834..458799	965	ketopantoate reductase family protein	456694..457659	965	ketopantoate reductase family protein	O	O
complement(458830..460767)	1937	ABC-F family ATP-binding cassette domain-containing protein	complement(457690..459627)	1937	ABC-F family ATP-binding cassette domain-containing protein	O	O
461008..461652	644	redox-sensing transcriptional repressor Rex	459868..460512	644	redox-sensing transcriptional repressor Rex	O	O
461673..461852	179	hypothetical protein	460533..460712	179	hypothetical protein	O	O
461887..462171	284	co-chaperone GroES	460747..461031	284	co-chaperone GroES	O	O
462263..463891	1628	chaperonin GroEL	461123..462751	1628	chaperonin GroEL	O	O
463985..464473	488	prolyl-tRNA synthetase associated domain-containing protein	462845..463333	488	prolyl-tRNA synthetase associated domain-containing protein	O	O
464555..466165	1610	APC family permease	463415..465025	1610	APC family permease	O	O
466250..468088	1838	APC family permease	465110..466948	1838	APC family permease	O	O
468115..468375	260	hypothetical protein	466975..467235	260	hypothetical protein	O	O
468636..469046	410	hypothetical protein	467496..467906	410	hypothetical protein	O	O
469046..469252	206	hypothetical protein	467906..468112	206	hypothetical protein	O	O
469325..469876	551	hypothetical protein	468185..468736	551	hypothetical protein	O	O
469927..470430	503	hypothetical protein	468787..469290	503	hypothetical protein	O	O
complement(470473..471105)	632	YigZ family protein	complement(469333..469965)	632	YigZ family protein	O	O
471167..472498	1331	DNA/RNA helicase	470027..471358	1331	DNA/RNA helicase	O	O
472737..473159	422	hypothetical protein	471597..472019	422	hypothetical protein	O	O
473291..473839	548	ribosome-associated translation inhibitor RaiA	472151..472699	548	ribosome-associated translation inhibitor RaiA	O	O
474050..476413	2363	preprotein translocase subunit SecA	472910..475273	2363	preprotein translocase subunit SecA	O	O
476613..477611	998	peptide chain release factor 2	475473..476471	998	peptide chain release factor 2	O	O
477641..477976	335	PspC domain-containing protein	476501..476836	335	PspC domain-containing protein	O	O
477976..478332	356	phage holin family protein	476836..477192	356	phage holin family protein	O	O
478346..479308	962	HPr(Ser) kinase/phosphatase	477206..478168	962	HPr(Ser) kinase/phosphatase	O	O
479309..480136	827	prolipoprotein diacylglyceryl transferase	478169..478996	827	prolipoprotein diacylglyceryl transferase	O	O
480162..481178	1016	NAD(P)H-dependent glycerol-3-phosphate dehydrogenase	479022..480038	1016	NAD(P)H-dependent glycerol-3-phosphate dehydrogenase	O	O
481243..482157	914	UTP--glucose-1-phosphate uridylyltransferase GalU	480103..481017	914	UTP--glucose-1-phosphate uridylyltransferase GalU	O	O
complement(482226..482960)	734	lactate utilization protein C	complement(481086..481820)	734	lactate utilization protein C	O	O
complement(482953..484440)	1487	LutB/LldF family L-lactate oxidation iron-sulfur protein	complement(481813..483300)	1487	LutB/LldF family L-lactate oxidation iron-sulfur protein	O	O
complement(484441..485256)	815	(Fe-S)-binding protein	complement(483301..484116)	815	(Fe-S)-binding protein	O	O
485507..486439	932	thioredoxin-disulfide reductase	484367..485299	932	thioredoxin-disulfide reductase	O	O
486534..487703	1169	ArgE/DapE family deacylase	485394..486563	1169	ArgE/DapE family deacylase	O	O
487963..488847	884	amino acid ABC transporter substrate-binding protein	486823..487707	884	amino acid ABC transporter substrate-binding protein	O	O
488893..489399	506	acyl-CoA thioesterase	487753..488259	506	acyl-CoA thioesterase	O	O
489489..491216	1727	phospho-sugar mutase	488349..490076	1727	phospho-sugar mutase	O	O
491388..492026	638	HD domain-containing protein	490248..490886	638	HD domain-containing protein	O	O
492117..492389	272	hypothetical protein	490977..491249	272	hypothetical protein	O	O
492482..493450	968	IS30 family transposase	491342..492310	968	IS30 family transposase	O	O
493690..495705	2015	excinuclease ABC subunit UvrB	492550..494565	2015	excinuclease ABC subunit UvrB	O	O
495721..498585	2864	excinuclease ABC subunit UvrA	494581..497445	2864	excinuclease ABC subunit UvrA	O	O
498854..500185	1331	amino acid permease	497714..499045	1331	amino acid permease	O	O
500293..501165	872	RNase adapter RapZ	499153..500025	872	RNase adapter RapZ	O	O
501181..502167	986	YvcK family protein	500041..501027	986	YvcK family protein	O	O
502186..503127	941	DNA-binding protein WhiA	501046..501987	941	DNA-binding protein WhiA	O	O
complement(503280..503450)	170	hypothetical protein	complement(502140..502310)	170	hypothetical protein	O	O
503712..503843	131	hypothetical protein	502572..502703	131	hypothetical protein	O	O
complement(503915..504883)	968	IS30 family transposase	complement(502775..503743)	968	IS30 family transposase	O	O
505116..506471	1355	MFS transporter	503976..505331	1355	MFS transporter	O	O
506655..507248	593	ATP-dependent Clp endopeptidase proteolytic subunit ClpP	505515..506108	593	ATP-dependent Clp endopeptidase proteolytic subunit ClpP	O	O
complement(507409..507480)	71	tRNA-Arg	complement(506269..506340)	71	tRNA-Arg	O	O
507749..508756	1007	type I glyceraldehyde-3-phosphate dehydrogenase	506609..507616	1007	type I glyceraldehyde-3-phosphate dehydrogenase	O	O
508847..510052	1205	phosphoglycerate kinase	507707..508912	1205	phosphoglycerate kinase	O	O
510168..510917	749	triose-phosphate isomerase	509028..509777	749	triose-phosphate isomerase	O	O
511008..512330	1322	phosphopyruvate hydratase	509868..511190	1322	phosphopyruvate hydratase	O	O
512526..513908	1382	amino acid permease	511386..512768	1382	amino acid permease	O	O
514026..515576	1550	ClC family H(+)/Cl(-) exchange transporter	512886..514436	1550	ClC family H(+)/Cl(-) exchange transporter	O	O
515643..515882	239	preprotein translocase subunit SecG	514503..514742	239	preprotein translocase subunit SecG	O	O
515961..516737	776	alpha/beta fold hydrolase	514821..515597	776	alpha/beta fold hydrolase	O	O
516724..519129	2405	ribonuclease R	515584..517989	2405	ribonuclease R	O	O
519147..519620	473	SsrA-binding protein SmpB	518007..518480	473	SsrA-binding protein SmpB	O	O
complement(519677..520261)	584	hypothetical protein	complement(518537..519121)	584	hypothetical protein	O	O
520412..521101	689	uracil-DNA glycosylase	519272..519961	689	uracil-DNA glycosylase	O	O
521162..522136	974	phosphate acetyltransferase	520022..520996	974	phosphate acetyltransferase	O	O
522254..522712	458	tRNA (adenosine(37)-N6)-threonylcarbamoyltransferase complex ATPase subunit type 1 TsaE	521114..521572	458	tRNA (adenosine(37)-N6)-threonylcarbamoyltransferase complex ATPase subunit type 1 TsaE	O	O
522712..523221	509	GNAT family N-acetyltransferase	521572..522081	509	GNAT family N-acetyltransferase	O	O
complement(523253..523675)	422	hypothetical protein	complement(522113..522535)	422	hypothetical protein	O	O
complement(523687..524223)	536	3'-5' exonuclease	complement(522547..523083)	536	3'-5' exonuclease	O	O
524351..525247	896	UDP-N-acetylmuramate dehydrogenase	523211..524107	896	UDP-N-acetylmuramate dehydrogenase	O	O
525580..526503	923	ribokinase	524440..525363	923	ribokinase	O	O
526515..526910	395	D-ribose pyranase	525375..525770	395	D-ribose pyranase	O	O
526930..527877	947	hypothetical protein	525790..526737	947	hypothetical protein	O	O
528020..528478	458	IS200/IS605 family transposase	526880..527338	458	IS200/IS605 family transposase	O	O
528620..529054	434	hypothetical protein	527480..527914	434	hypothetical protein	O	O
529213..530064	851	diadenylate cyclase CdaA	528073..528924	851	diadenylate cyclase CdaA	O	O
530048..530944	896	hypothetical protein	528908..529804	896	hypothetical protein	O	O
530969..532324	1355	phosphoglucosamine mutase	529829..531184	1355	phosphoglucosamine mutase	O	O
532533..534353	1820	glutamine--fructose-6-phosphate transaminase (isomerizing)	531393..533213	1820	glutamine--fructose-6-phosphate transaminase (isomerizing)	O	O
534614..534925	311	hypothetical protein	533474..533785	311	hypothetical protein	O	O
534987..536852	1865	acyltransferase family protein	533847..535712	1865	acyltransferase family protein	O	O
537025..537318	293	hypothetical protein	535885..536178	293	hypothetical protein	O	O
537323..538129	806	Cof-type HAD-IIB family hydrolase	536183..536989	806	Cof-type HAD-IIB family hydrolase	O	O
538452..539063	611	LysM domain-containing protein	537312..537923	611	LysM domain-containing protein	O	O
539157..539528	371	transfer-messenger RNA	538017..538388	371	transfer-messenger RNA	O	O
539673..540392	719	response regulator transcription factor	538533..539252	719	response regulator transcription factor	O	O
540392..541879	1487	HAMP domain-containing sensor histidine kinase	539252..540739	1487	HAMP domain-containing sensor histidine kinase	O	O
542047..542907	860	GRP family sugar transporter	540907..541767	860	GRP family sugar transporter	O	O
complement(542982..543596)	614	sugar O-acetyltransferase	complement(541842..542456)	614	sugar O-acetyltransferase	O	O
543777..545135	1358	glucose-6-phosphate isomerase	542637..543995	1358	glucose-6-phosphate isomerase	O	O
545212..545421	209	hypothetical protein	544072..544281	209	hypothetical protein	O	O
545521..546702	1181	ROK family protein	544381..545562	1181	ROK family protein	O	O
complement(546764..547063)	299	hypothetical protein	complement(545624..545923)	299	hypothetical protein	O	O
complement(547163..548560)	1397	sugar porter family MFS transporter	complement(546023..547420)	1397	sugar porter family MFS transporter	O	O
548846..549760	914	hypothetical protein	547706..548620	914	hypothetical protein	O	O
549910..551409	1499	MFS transporter	548770..550269	1499	MFS transporter	O	O
551429..553468	2039	hypothetical protein	550289..552328	2039	hypothetical protein	O	O
complement(553583..554746)	1163	ROK family protein	complement(552443..553606)	1163	ROK family protein	O	O
554930..556327	1397	MFS transporter	553790..555187	1397	MFS transporter	O	O
556348..558642	2294	alpha-xylosidase	555208..557502	2294	alpha-xylosidase	O	O
558862..560211	1349	xylose isomerase	557722..559071	1349	xylose isomerase	O	O
560345..561853	1508	xylulokinase	559205..560713	1508	xylulokinase	O	O
complement(561966..562805)	839	DNA-binding domain-containing protein	complement(560826..561665)	839	DNA-binding domain-containing protein	O	O
563058..564059	1001	ornithine carbamoyltransferase	561918..562919	1001	ornithine carbamoyltransferase	O	O
564082..565014	932	carbamate kinase	562942..563874	932	carbamate kinase	O	O
complement(565070..565972)	902	DMT family transporter	complement(563930..564832)	902	DMT family transporter	O	O
complement(566056..566637)	581	hypothetical protein	complement(564916..565497)	581	hypothetical protein	O	O
566913..567281	368	cupredoxin domain-containing protein	565773..566141	368	cupredoxin domain-containing protein	O	O
567281..567568	287	cupredoxin domain-containing protein	566141..566428	287	cupredoxin domain-containing protein	O	O
567568..569505	1937	copper-translocating P-type ATPase	566428..568365	1937	copper-translocating P-type ATPase	O	O
569623..570099	476	hypothetical protein	568483..568959	476	hypothetical protein	O	O
570164..570237	73	tRNA-Gln	569024..569097	73	tRNA-Gln	O	O
570328..570657	329	hypothetical protein	569188..569517	329	hypothetical protein	O	O
570743..571135	392	hypothetical protein	569603..569995	392	hypothetical protein	O	O
571197..571271	74	tRNA-Glu	570057..570131	74	tRNA-Glu	O	O
571416..572282	866	hypothetical protein	570276..571142	866	hypothetical protein	O	O
			complement(571193..572161)	968	IS30 family transposase	X	X
572558..575674	3116	hypothetical protein	572497..575613	3116	hypothetical protein	O	O
complement(575754..576353)	599	hypothetical protein	complement(575693..576292)	599	hypothetical protein	O	O
576547..577560	1013	serine hydrolase domain-containing protein	576486..577499	1013	serine hydrolase domain-containing protein	O	O
577767..578999	1232	arginine deiminase	577706..578938	1232	arginine deiminase	O	O
579110..579571	461	arginine repressor	579049..579510	461	arginine repressor	O	O
579592..581013	1421	arginine-ornithine antiporter	579531..580952	1421	arginine-ornithine antiporter	O	O
581071..582468	1397	basic amino acid/polyamine antiporter	581010..582407	1397	basic amino acid/polyamine antiporter	O	O
complement(582533..582835)	302	hypothetical protein	complement(582472..582774)	302	hypothetical protein	O	O
complement(582851..583558)	707	glutamine amidotransferase	complement(582790..583497)	707	glutamine amidotransferase	O	O
complement(583558..584895)	1337	Mur ligase family protein	complement(583497..584834)	1337	Mur ligase family protein	O	O
585125..585700	575	thymidine kinase	585064..585639	575	thymidine kinase	O	O
585716..586804	1088	peptide chain release factor 1	585655..586743	1088	peptide chain release factor 1	O	O
586797..587663	866	peptide chain release factor N(5)-glutamine methyltransferase	586736..587602	866	peptide chain release factor N(5)-glutamine methyltransferase	O	O
587669..588697	1028	L-threonylcarbamoyladenylate synthase	587608..588636	1028	L-threonylcarbamoyladenylate synthase	O	O
588811..590046	1235	serine hydroxymethyltransferase	588750..589985	1235	serine hydroxymethyltransferase	O	O
590139..590774	635	uracil phosphoribosyltransferase	590078..590713	635	uracil phosphoribosyltransferase	O	O
590905..592356	1451	phosphoenolpyruvate--protein phosphotransferase	590844..592295	1451	phosphoenolpyruvate--protein phosphotransferase	O	O
592422..592631	209	hypothetical protein	592361..592570	209	hypothetical protein	O	O
592733..593848	1115	YibE/F family protein	592672..593787	1115	YibE/F family protein	O	O
593845..594618	773	YibE/F family protein	593784..594557	773	YibE/F family protein	O	O
594778..596049	1271	solute carrier family 23 protein	594717..595988	1271	solute carrier family 23 protein	O	O
596363..597070	707	F0F1 ATP synthase subunit A	596302..597009	707	F0F1 ATP synthase subunit A	O	O
597095..597313	218	hypothetical protein	597034..597252	218	hypothetical protein	O	O
597356..597874	518	F0F1 ATP synthase subunit B	597295..597813	518	F0F1 ATP synthase subunit B	O	O
597864..598406	542	ATP synthase F1 subunit delta	597803..598345	542	ATP synthase F1 subunit delta	O	O
598437..599966	1529	F0F1 ATP synthase subunit alpha	598376..599905	1529	F0F1 ATP synthase subunit alpha	O	O
600002..600946	944	F0F1 ATP synthase subunit gamma	599941..600885	944	F0F1 ATP synthase subunit gamma	O	O
600973..602400	1427	F0F1 ATP synthase subunit beta	600912..602339	1427	F0F1 ATP synthase subunit beta	O	O
602412..602843	431	F0F1 ATP synthase subunit epsilon	602351..602782	431	F0F1 ATP synthase subunit epsilon	O	O
603079..603309	230	hypothetical protein	603018..603248	230	hypothetical protein	O	O
603328..604644	1316	UDP-N-acetylglucosamine 1-carboxyvinyltransferase	603267..604583	1316	UDP-N-acetylglucosamine 1-carboxyvinyltransferase	O	O
604751..605743	992	rod shape-determining protein	604690..605682	992	rod shape-determining protein	O	O
605750..605986	236	membrane protein insertion efficiency factor YidD	605689..605925	236	membrane protein insertion efficiency factor YidD	O	O
606010..606234	224	hypothetical protein	605949..606173	224	hypothetical protein	O	O
606283..607476	1193	FtsW/RodA/SpoVE family cell cycle protein	606222..607415	1193	FtsW/RodA/SpoVE family cell cycle protein	O	O
607489..607782	293	glycine cleavage system protein H	607428..607721	293	glycine cleavage system protein H	O	O
608037..609173	1136	D-alanine--D-alanine ligase family protein	607976..609112	1136	D-alanine--D-alanine ligase family protein	O	O
609378..610346	968	IS30 family transposase	609317..610285	968	IS30 family transposase	O	O
610562..611407	845	helix-turn-helix transcriptional regulator	610501..611346	845	helix-turn-helix transcriptional regulator	O	O
611806..613221	1415	sugar porter family MFS transporter	611745..613160	1415	sugar porter family MFS transporter	O	O
613234..614856	1622	FGGY-family carbohydrate kinase	613173..614795	1622	FGGY-family carbohydrate kinase	O	O
614860..615588	728	L-ribulose-5-phosphate 4-epimerase	614799..615527	728	L-ribulose-5-phosphate 4-epimerase	O	O
615642..617063	1421	L-arabinose isomerase	615581..617002	1421	L-arabinose isomerase	O	O
617150..617719	569	sugar O-acetyltransferase	617089..617658	569	sugar O-acetyltransferase	O	O
complement(617808..618650)	842	aldo/keto reductase	complement(617747..618589)	842	aldo/keto reductase	O	O
complement(618643..619740)	1097	GntR family transcriptional regulator	complement(618582..619679)	1097	GntR family transcriptional regulator	O	O
complement(619800..620768)	968	IS30 family transposase	complement(619739..620707)	968	IS30 family transposase	O	O
complement(620930..621418)	488	universal stress protein	complement(620869..621357)	488	universal stress protein	O	O
complement(621502..621798)	296	hypothetical protein	complement(621441..621737)	296	hypothetical protein	O	O
complement(622104..623408)	1304	replication-associated recombination protein A	complement(622043..623347)	1304	replication-associated recombination protein A	O	O
complement(623412..623900)	488	YueI family protein	complement(623351..623839)	488	YueI family protein	O	O
624034..624306	272	hypothetical protein	623973..624245	272	hypothetical protein	O	O
complement(624526..624933)	407	VOC family protein	complement(624465..624872)	407	VOC family protein	O	O
complement(624957..625109)	152	hypothetical protein	complement(624896..625048)	152	hypothetical protein	O	O
complement(625134..625700)	566	hypothetical protein	complement(625073..625639)	566	hypothetical protein	O	O
625952..626701	749	peroxide stress protein YaaA	625891..626640	749	peroxide stress protein YaaA	O	O
626817..628547	1730	oxalyl-CoA decarboxylase	626756..628486	1730	oxalyl-CoA decarboxylase	O	O
628540..629871	1331	formyl-CoA transferase	628479..629810	1331	formyl-CoA transferase	O	O
630377..631759	1382	group II intron reverse transcriptase/maturase	630316..631698	1382	group II intron reverse transcriptase/maturase	O	O
632007..633341	1334	NCS2 family permease	631946..633280	1334	NCS2 family permease	O	O
633547..634005	458	IS200/IS605 family transposase	633486..633944	458	IS200/IS605 family transposase	O	O
complement(634166..635572)	1406	glutamate decarboxylase	complement(634105..635511)	1406	glutamate decarboxylase	O	O
complement(635590..637128)	1538	glutamate:gamma-aminobutyrate antiporter	complement(635529..637067)	1538	glutamate:gamma-aminobutyrate antiporter	O	O
complement(637540..638460)	920	glutaminase A	complement(637479..638399)	920	glutaminase A	O	O
638638..640191	1553	glutamate:gamma-aminobutyrate antiporter	638577..640130	1553	glutamate:gamma-aminobutyrate antiporter	O	O
complement(640329..640934)	605	30S ribosomal protein S4	complement(640268..640873)	605	30S ribosomal protein S4	O	O
641325..643028	1703	septation ring formation regulator EzrA	641264..642967	1703	septation ring formation regulator EzrA	O	O
643252..644400	1148	cysteine desulfurase family protein	643191..644339	1148	cysteine desulfurase family protein	O	O
644422..645642	1220	tRNA 4-thiouridine(8) synthase ThiI	644361..645581	1220	tRNA 4-thiouridine(8) synthase ThiI	O	O
645968..648622	2654	valine--tRNA ligase	645907..648561	2654	valine--tRNA ligase	O	O
649110..650528	1418	cytochrome ubiquinol oxidase subunit I	649049..650467	1418	cytochrome ubiquinol oxidase subunit I	O	O
650529..651545	1016	cytochrome d ubiquinol oxidase subunit II	650468..651484	1016	cytochrome d ubiquinol oxidase subunit II	O	O
651596..653281	1685	thiol reductant ABC exporter subunit CydD	651535..653220	1685	thiol reductant ABC exporter subunit CydD	O	O
653274..655019	1745	thiol reductant ABC exporter subunit CydC	653213..654958	1745	thiol reductant ABC exporter subunit CydC	O	O
655073..656287	1214	NAD(P)/FAD-dependent oxidoreductase	655012..656226	1214	NAD(P)/FAD-dependent oxidoreductase	O	O
656389..657702	1313	folylpolyglutamate synthase/dihydrofolate synthase family protein	656328..657641	1313	folylpolyglutamate synthase/dihydrofolate synthase family protein	O	O
657769..658401	632	DNA repair protein RadC	657708..658340	632	DNA repair protein RadC	O	O
658537..659538	1001	rod shape-determining protein	658476..659477	1001	rod shape-determining protein	O	O
659672..660529	857	rod shape-determining protein MreC	659611..660468	857	rod shape-determining protein MreC	O	O
660536..661072	536	rod shape-determining protein MreD	660475..661011	536	rod shape-determining protein MreD	O	O
661541..662188	647	amino acid ABC transporter permease	661480..662127	647	amino acid ABC transporter permease	O	O
662203..662853	650	amino acid ABC transporter ATP-binding protein	662142..662792	650	amino acid ABC transporter ATP-binding protein	O	O
662871..663722	851	amino acid ABC transporter substrate-binding protein	662810..663661	851	amino acid ABC transporter substrate-binding protein	O	O
663924..665171	1247	pitrilysin family protein	663863..665110	1247	pitrilysin family protein	O	O
665176..666474	1298	pitrilysin family protein	665115..666413	1298	pitrilysin family protein	O	O
666573..667598	1025	DUF4115 domain-containing protein	666512..667537	1025	DUF4115 domain-containing protein	O	O
667626..668213	587	CDP-diacylglycerol--glycerol-3-phosphate 3-phosphatidyltransferase	667565..668152	587	CDP-diacylglycerol--glycerol-3-phosphate 3-phosphatidyltransferase	O	O
668356..669324	968	IS30 family transposase	668295..669263	968	IS30 family transposase	O	O
669417..670664	1247	competence/damage-inducible protein A	669356..670603	1247	competence/damage-inducible protein A	O	O
670754..671842	1088	recombinase RecA	670693..671781	1088	recombinase RecA	O	O
672066..673619	1553	ribonuclease Y	672005..673558	1553	ribonuclease Y	O	O
673781..676426	2645	DNA mismatch repair protein MutS	673720..676365	2645	DNA mismatch repair protein MutS	O	O
676438..678444	2006	DNA mismatch repair endonuclease MutL	676377..678383	2006	DNA mismatch repair endonuclease MutL	O	O
678457..679056	599	Holliday junction branch migration protein RuvA	678396..678995	599	Holliday junction branch migration protein RuvA	O	O
679071..680087	1016	Holliday junction branch migration DNA helicase RuvB	679010..680026	1016	Holliday junction branch migration DNA helicase RuvB	O	O
680100..681188	1088	tRNA guanosine(34) transglycosylase Tgt	680039..681127	1088	tRNA guanosine(34) transglycosylase Tgt	O	O
681260..681724	464	hypothetical protein	681199..681663	464	hypothetical protein	O	O
681851..682810	959	bifunctional oligoribonuclease/PAP phosphatase NrnA	681790..682749	959	bifunctional oligoribonuclease/PAP phosphatase NrnA	O	O
682824..684197	1373	DEAD/DEAH box helicase	682763..684136	1373	DEAD/DEAH box helicase	O	O
684457..687111	2654	alanine--tRNA ligase	684396..687050	2654	alanine--tRNA ligase	O	O
687381..687647	266	IreB family regulatory phosphoprotein	687320..687586	266	IreB family regulatory phosphoprotein	O	O
687653..688087	434	Holliday junction resolvase RuvX	687592..688026	434	Holliday junction resolvase RuvX	O	O
688097..688393	296	DUF1292 domain-containing protein	688036..688332	296	DUF1292 domain-containing protein	O	O
688488..689024	536	CvpA family protein	688427..688963	536	CvpA family protein	O	O
689026..691401	2375	endonuclease MutS2	688965..691340	2375	endonuclease MutS2	O	O
691492..691806	314	thioredoxin	691431..691745	314	thioredoxin	O	O
complement(691861..692415)	554	hypothetical protein	complement(691800..692354)	554	hypothetical protein	O	O
692570..693373	803	glutamate racemase	692509..693312	803	glutamate racemase	O	O
693375..693962	587	XTP/dITP diphosphatase	693314..693901	587	XTP/dITP diphosphatase	O	O
693968..694492	524	metallophosphoesterase	693907..694431	524	metallophosphoesterase	O	O
694507..694950	443	CBS domain-containing protein	694446..694889	443	CBS domain-containing protein	O	O
complement(695050..695886)	836	Cof-type HAD-IIB family hydrolase	complement(694989..695825)	836	Cof-type HAD-IIB family hydrolase	O	O
complement(695876..696751)	875	mechanosensitive ion channel family protein	complement(695815..696690)	875	mechanosensitive ion channel family protein	O	O
696894..697334	440	hypothetical protein	696833..697273	440	hypothetical protein	O	O
complement(697657..699474)	1817	IS1182 family transposase	complement(697596..699413)	1817	IS1182 family transposase	O	O
complement(699621..700721)	1100	Xaa-Pro peptidase family protein	complement(699560..700660)	1100	Xaa-Pro peptidase family protein	O	O
700882..701892	1010	catabolite control protein A	700821..701831	1010	catabolite control protein A	O	O
701906..702751	845	hypothetical protein	701845..702690	845	hypothetical protein	O	O
702826..703572	746	YebC/PmpR family DNA-binding transcriptional regulator	702765..703511	746	YebC/PmpR family DNA-binding transcriptional regulator	O	O
703691..704668	977	competence type IV pilus ATPase ComGA	703630..704607	977	competence type IV pilus ATPase ComGA	O	O
704586..705656	1070	competence type IV pilus assembly protein ComGB	704525..705595	1070	competence type IV pilus assembly protein ComGB	O	O
705656..705967	311	prepilin-type N-terminal cleavage/methylation domain-containing protein	705595..705906	311	prepilin-type N-terminal cleavage/methylation domain-containing protein	O	O
705964..706398	434	hypothetical protein	705903..706337	434	hypothetical protein	O	O
706385..706666	281	hypothetical protein	706324..706605	281	hypothetical protein	O	O
706663..707094	431	hypothetical protein	706602..707033	431	hypothetical protein	O	O
707063..707254	191	hypothetical protein	707002..707193	191	hypothetical protein	O	O
707509..708342	833	class I SAM-dependent methyltransferase	707448..708281	833	class I SAM-dependent methyltransferase	O	O
708356..709552	1196	acetate kinase	708295..709491	1196	acetate kinase	O	O
709667..710275	608	metallophosphoesterase family protein	709606..710214	608	metallophosphoesterase family protein	O	O
710296..710841	545	YutD family protein	710235..710780	545	YutD family protein	O	O
710850..711620	770	TIGR01457 family HAD-type hydrolase	710789..711559	770	TIGR01457 family HAD-type hydrolase	O	O
711649..712257	608	hypothetical protein				X	X
			711543..712196	653	TIGR01906 family membrane protein	X	X
complement(712225..712872)	647	VTT domain-containing protein	complement(712164..712811)	647	VTT domain-containing protein	O	O
713525..715097	1572	16S ribosomal RNA	713464..715036	1572	16S ribosomal RNA	O	O
715190..715266	76	tRNA-Ile	715129..715205	76	tRNA-Ile	O	O
715268..715342	74	tRNA-Ala	715207..715281	74	tRNA-Ala	O	O
715503..718421	2918	23S ribosomal RNA	715442..718360	2918	23S ribosomal RNA	O	O
718504..718615	111	5S ribosomal RNA	718443..718554	111	5S ribosomal RNA	O	O
718622..718696	74	tRNA-Val	718561..718635	74	tRNA-Val	O	O
718713..718787	74	tRNA-Lys	718652..718726	74	tRNA-Lys	O	O
718830..718903	73	tRNA-Thr	718769..718842	73	tRNA-Thr	O	O
718912..718983	71	tRNA-Gly	718851..718922	71	tRNA-Gly	O	O
719000..719086	86	tRNA-Leu	718939..719025	86	tRNA-Leu	O	O
719093..719168	75	tRNA-Arg	719032..719107	75	tRNA-Arg	O	O
719172..719247	75	tRNA-Pro	719111..719186	75	tRNA-Pro	O	O
719276..719351	75	tRNA-Met	719215..719290	75	tRNA-Met	O	O
719365..719441	76	tRNA-Met	719304..719380	76	tRNA-Met	O	O
719492..719579	87	tRNA-Ser	719431..719518	87	tRNA-Ser	O	O
719587..719662	75	tRNA-Met	719526..719601	75	tRNA-Met	O	O
719665..719741	76	tRNA-Asp	719604..719680	76	tRNA-Asp	O	O
719749..719823	74	tRNA-Phe	719688..719762	74	tRNA-Phe	O	O
719838..719908	70	tRNA-Gly	719777..719847	70	tRNA-Gly	O	O
719917..719993	76	tRNA-Ile	719856..719932	76	tRNA-Ile	O	O
719994..720083	89	tRNA-Ser	719933..720022	89	tRNA-Ser	O	O
720086..720159	73	tRNA-Glu	720025..720098	73	tRNA-Glu	O	O
720167..720242	75	tRNA-Met	720106..720181	75	tRNA-Met	O	O
720245..720322	77	tRNA-Asp	720184..720261	77	tRNA-Asp	O	O
720514..721482	968	IS30 family transposase	720453..721421	968	IS30 family transposase	O	O
721687..721965	278	hypothetical protein	721626..721904	278	hypothetical protein	O	O
complement(722114..722605)	491	hypothetical protein	complement(722053..722544)	491	hypothetical protein	O	O
722852..723253	401	transcriptional regulator SpxA	722791..723192	401	transcriptional regulator SpxA	O	O
723379..724050	671	adaptor protein MecA	723318..723989	671	adaptor protein MecA	O	O
724133..725167	1034	competence protein CoiA family protein	724072..725106	1034	competence protein CoiA family protein	O	O
725169..726545	1376	C69 family dipeptidase	725108..726484	1376	C69 family dipeptidase	O	O
complement(726616..727254)	638	DsbA family protein	complement(726555..727193)	638	DsbA family protein	O	O
727419..728072	653	GTP pyrophosphokinase family protein	727358..728011	653	GTP pyrophosphokinase family protein	O	O
728076..728888	812	NAD kinase	728015..728827	812	NAD kinase	O	O
728888..729793	905	RluA family pseudouridine synthase	728941..729732	791	RluA family pseudouridine synthase	O	X
730306..731878	1572	16S ribosomal RNA	730245..731817	1572	16S ribosomal RNA	O	O
731971..732047	76	tRNA-Ile	731910..731986	76	tRNA-Ile	O	O
732049..732123	74	tRNA-Ala	731988..732062	74	tRNA-Ala	O	O
732284..735202	2918	23S ribosomal RNA	732223..735141	2918	23S ribosomal RNA	O	O
735285..735396	111	5S ribosomal RNA	735224..735335	111	5S ribosomal RNA	O	O
complement(735871..737703)	1832	IS1182 family transposase	complement(735810..737642)	1832	IS1182 family transposase	O	O
737918..739090	1172	group II intron reverse transcriptase/maturase	737857..739029	1172	group II intron reverse transcriptase/maturase	O	O
739338..739526	188	hypothetical protein	739277..739465	188	hypothetical protein	O	O
complement(739793..740821)	1028	lactonase family protein	complement(739732..740760)	1028	lactonase family protein	O	O
740936..741793	857	methyltransferase domain-containing protein	740875..741732	857	methyltransferase domain-containing protein	O	O
741965..742474	509	tRNA (cytidine(34)-2'-O)-methyltransferase	741904..742413	509	tRNA (cytidine(34)-2'-O)-methyltransferase	O	O
742496..744823	2327	DNA translocase FtsK	742435..744762	2327	DNA translocase FtsK	O	O
complement(744877..745050)	173	hypothetical protein	complement(744824..744943)	119	hypothetical protein	O	X
745133..745486	353	hypothetical protein	745072..745425	353	hypothetical protein	O	O
complement(745712..746389)	677	IS3 family transposase	complement(745651..746328)	677	IS3 family transposase	O	O
complement(746560..747273)	713	helix-turn-helix domain-containing protein	complement(746499..747212)	713	helix-turn-helix domain-containing protein	O	O
747459..747887	428	division/cell wall cluster transcriptional repressor MraZ	747398..747826	428	division/cell wall cluster transcriptional repressor MraZ	O	O
747903..748859	956	16S rRNA (cytosine(1402)-N(4))-methyltransferase RsmH	747842..748798	956	16S rRNA (cytosine(1402)-N(4))-methyltransferase RsmH	O	O
748867..749238	371	hypothetical protein	748806..749177	371	hypothetical protein	O	O
749238..751397	2159	penicillin-binding transpeptidase domain-containing protein	749177..751336	2159	penicillin-binding transpeptidase domain-containing protein	O	O
751423..752394	971	phospho-N-acetylmuramoyl-pentapeptide-transferase	751362..752333	971	phospho-N-acetylmuramoyl-pentapeptide-transferase	O	O
752407..753777	1370	UDP-N-acetylmuramoyl-L-alanine--D-glutamate ligase	752346..753716	1370	UDP-N-acetylmuramoyl-L-alanine--D-glutamate ligase	O	O
753779..754891	1112	undecaprenyldiphospho-muramoylpentapeptide beta-N-acetylglucosaminyltransferase	753718..754830	1112	undecaprenyldiphospho-muramoylpentapeptide beta-N-acetylglucosaminyltransferase	O	O
754919..755767	848	cell division protein FtsQ/DivIB	754858..755706	848	cell division protein FtsQ/DivIB	O	O
755888..757261	1373	cell division protein FtsA	755827..757200	1373	cell division protein FtsA	O	O
757279..758526	1247	cell division protein FtsZ	757218..758465	1247	cell division protein FtsZ	O	O
758597..759013	416	cell division protein SepF	758536..758952	416	cell division protein SepF	O	O
759032..759292	260	YggT family protein	758971..759231	260	YggT family protein	O	O
759315..760100	785	RNA-binding protein	759254..760039	785	RNA-binding protein	O	O
760122..760880	758	DivIVA domain-containing protein	760061..760819	758	DivIVA domain-containing protein	O	O
761178..763973	2795	isoleucine--tRNA ligase	761117..763912	2795	isoleucine--tRNA ligase	O	O
764087..764290	203	cold-shock protein	764026..764229	203	cold-shock protein	O	O
764303..764854	551	NUDIX hydrolase	764242..764793	551	NUDIX hydrolase	O	O
764847..765116	269	hypothetical protein	764786..765055	269	hypothetical protein	O	O
765132..765827	695	5'-methylthioadenosine/adenosylhomocysteine nucleosidase	765071..765766	695	5'-methylthioadenosine/adenosylhomocysteine nucleosidase	O	O
765847..767001	1154	cysteine desulfurase family protein	765786..766940	1154	cysteine desulfurase family protein	O	O
766988..767341	353	hypothetical protein	766927..767280	353	hypothetical protein	O	O
767449..768582	1133	tRNA 2-thiouridine(34) synthase MnmA	767388..768521	1133	tRNA 2-thiouridine(34) synthase MnmA	O	O
768719..769375	656	histidine phosphatase family protein	768658..769314	656	histidine phosphatase family protein	O	O
769388..770071	683	tetratricopeptide repeat protein	769327..770010	683	tetratricopeptide repeat protein	O	O
770093..772570	2477	ATP-dependent RecD-like DNA helicase	770032..772509	2477	ATP-dependent RecD-like DNA helicase	O	O
772640..773614	974	ribose-phosphate diphosphokinase	772579..773553	974	ribose-phosphate diphosphokinase	O	O
complement(773680..774681)	1001	diaminopimelate epimerase	complement(773619..774620)	1001	diaminopimelate epimerase	O	O
complement(774694..776052)	1358	aspartate kinase	complement(774633..775991)	1358	aspartate kinase	O	O
776531..777841	1310	diaminopimelate decarboxylase	776470..777780	1310	diaminopimelate decarboxylase	O	O
777878..778588	710	2,3,4,5-tetrahydropyridine-2,6-dicarboxylate N-acetyltransferase	777817..778527	710	2,3,4,5-tetrahydropyridine-2,6-dicarboxylate N-acetyltransferase	O	O
778601..779746	1145	N-acetyldiaminopimelate deacetylase	778540..779685	1145	N-acetyldiaminopimelate deacetylase	O	O
779774..780697	923	4-hydroxy-tetrahydrodipicolinate synthase	779713..780636	923	4-hydroxy-tetrahydrodipicolinate synthase	O	O
780701..781480	779	4-hydroxy-tetrahydrodipicolinate reductase	780640..781419	779	4-hydroxy-tetrahydrodipicolinate reductase	O	O
781493..782677	1184	aminotransferase class I/II-fold pyridoxal phosphate-dependent enzyme	781432..782616	1184	aminotransferase class I/II-fold pyridoxal phosphate-dependent enzyme	O	O
782697..783755	1058	aspartate-semialdehyde dehydrogenase	782636..783694	1058	aspartate-semialdehyde dehydrogenase	O	O
783834..784985	1151	glycerate kinase	783773..784924	1151	glycerate kinase	O	O
785101..785451	350	hypothetical protein	785040..785390	350	hypothetical protein	O	O
785444..785740	296	hypothetical protein	785383..785679	296	hypothetical protein	O	O
785911..787374	1463	C40 family peptidase	785850..787313	1463	C40 family peptidase	O	O
787526..787729	203	hypothetical protein	787465..787668	203	hypothetical protein	O	O
complement(787803..788750)	947	diacylglycerol kinase family lipid kinase	complement(787742..788689)	947	diacylglycerol kinase family lipid kinase	O	O
complement(788894..789106)	212	DNA-directed RNA polymerase subunit epsilon	complement(788833..789045)	212	DNA-directed RNA polymerase subunit epsilon	O	O
789242..789718	476	hypothetical protein	789181..789657	476	hypothetical protein	O	O
complement(789771..790331)	560	peptide deformylase	complement(789710..790270)	560	peptide deformylase	O	O
790588..791694	1106	pyruvate dehydrogenase (acetyl-transferring) E1 component subunit alpha	790527..791633	1106	pyruvate dehydrogenase (acetyl-transferring) E1 component subunit alpha	O	O
791697..792674	977	alpha-ketoacid dehydrogenase subunit beta	791636..792613	977	alpha-ketoacid dehydrogenase subunit beta	O	O
792705..794039	1334	2-oxo acid dehydrogenase subunit E2	792644..793978	1334	2-oxo acid dehydrogenase subunit E2	O	O
794043..795470	1427	dihydrolipoyl dehydrogenase	793982..795409	1427	dihydrolipoyl dehydrogenase	O	O
795627..795920	293	UPF0223 family protein	795566..795859	293	UPF0223 family protein	O	O
795913..796686	773	inositol monophosphatase family protein	795852..796625	773	inositol monophosphatase family protein	O	O
796793..798637	1844	translational GTPase TypA	796732..798576	1844	translational GTPase TypA	O	O
798844..799953	1109	FtsW/RodA/SpoVE family cell cycle protein	798669..799892	1223	FtsW/RodA/SpoVE family cell cycle protein	O	X
799946..800230	284	hypothetical protein	799885..800169	284	hypothetical protein	O	O
800227..800790	563	16S rRNA (guanine(966)-N(2))-methyltransferase RsmD	800166..800729	563	16S rRNA (guanine(966)-N(2))-methyltransferase RsmD	O	O
800790..801311	521	pantetheine-phosphate adenylyltransferase	800729..801250	521	pantetheine-phosphate adenylyltransferase	O	O
801475..802347	872	SepM family pheromone-processing serine protease	801414..802286	872	SepM family pheromone-processing serine protease	O	O
802421..803053	632	helix-hairpin-helix domain-containing protein	802360..802992	632	helix-hairpin-helix domain-containing protein	O	O
803117..803602	485	ComE operon protein 2	803056..803541	485	ComE operon protein 2	O	O
804470..805879	1409	hypothetical protein	804409..805818	1409	hypothetical protein	O	O
805849..806880	1031	DNA polymerase III subunit delta	805788..806819	1031	DNA polymerase III subunit delta	O	O
complement(806976..807230)	254	30S ribosomal protein S20	complement(806915..807169)	254	30S ribosomal protein S20	O	O
807492..807761	269	30S ribosomal protein S15	807431..807700	269	30S ribosomal protein S15	O	O
807942..809723	1781	ribonuclease J	807881..809662	1781	ribonuclease J	O	O
809838..810743	905	hypothetical protein	809777..810682	905	hypothetical protein	O	O
810922..812112	1190	elongation factor Tu	810861..812051	1190	elongation factor Tu	O	O
812306..813616	1310	trigger factor	812245..813555	1310	trigger factor	O	O
813794..815044	1250	ATP-dependent Clp protease ATP-binding subunit ClpX	813733..814983	1250	ATP-dependent Clp protease ATP-binding subunit ClpX	O	O
815062..815652	590	ribosome biogenesis GTP-binding protein YihA/YsxC	815001..815591	590	ribosome biogenesis GTP-binding protein YihA/YsxC	O	O
815654..815953	299	nucleoside triphosphate pyrophosphohydrolase family protein	815593..815892	299	nucleoside triphosphate pyrophosphohydrolase family protein	O	O
816601..817983	1382	group II intron reverse transcriptase/maturase	816540..817922	1382	group II intron reverse transcriptase/maturase	O	O
complement(818067..818204)	137	hypothetical protein	complement(818006..818143)	137	hypothetical protein	O	O
818348..820159	1811	excinuclease ABC subunit UvrC	818287..820098	1811	excinuclease ABC subunit UvrC	O	O
820224..821540	1316	GTPase ObgE	820163..821479	1316	GTPase ObgE	O	O
821573..822502	929	ribonuclease Z	821512..822441	929	ribonuclease Z	O	O
822519..823352	833	SDR family oxidoreductase	822458..823291	833	SDR family oxidoreductase	O	O
823486..825813	2327	single-stranded-DNA-specific exonuclease RecJ	823425..825752	2327	single-stranded-DNA-specific exonuclease RecJ	O	O
825830..826348	518	adenine phosphoribosyltransferase	825769..826287	518	adenine phosphoribosyltransferase	O	O
826460..827074	614	hypothetical protein	826399..827013	614	hypothetical protein	O	O
complement(827202..827289)	87	tRNA-Ser	complement(827141..827228)	87	tRNA-Ser	O	O
827442..828110	668	ribonuclease H family protein	827381..828049	668	ribonuclease H family protein	O	O
828136..829293	1157	hydroxymethylglutaryl-CoA synthase	828075..829232	1157	hydroxymethylglutaryl-CoA synthase	O	O
complement(829332..829958)	626	transcriptional repressor LexA	complement(829271..829897)	626	transcriptional repressor LexA	O	O
830087..830338	251	DUF896 domain-containing protein	830026..830277	251	DUF896 domain-containing protein	O	O
830412..830639	227	YneF family protein	830351..830578	227	YneF family protein	O	O
complement(830683..831321)	638	1-acyl-sn-glycerol-3-phosphate acyltransferase	complement(830622..831260)	638	1-acyl-sn-glycerol-3-phosphate acyltransferase	O	O
831417..832172	755	tRNA1(Val) (adenine(37)-N6)-methyltransferase	831356..832111	755	tRNA1(Val) (adenine(37)-N6)-methyltransferase	O	O
832162..832452	290	GIY-YIG nuclease family protein	832101..832391	290	GIY-YIG nuclease family protein	O	O
832454..833446	992	D-2-hydroxyacid dehydrogenase	832393..833385	992	D-2-hydroxyacid dehydrogenase	O	O
833609..834397	788	30S ribosomal protein S2	833548..834336	788	30S ribosomal protein S2	O	O
834496..835371	875	translation elongation factor Ts	834435..835310	875	translation elongation factor Ts	O	O
835453..836175	722	UMP kinase	835392..836114	722	UMP kinase	O	O
836180..836743	563	ribosome recycling factor	836119..836682	563	ribosome recycling factor	O	O
836966..837733	767	isoprenyl transferase	836905..837672	767	isoprenyl transferase	O	O
837749..838534	785	phosphatidate cytidylyltransferase	837688..838473	785	phosphatidate cytidylyltransferase	O	O
838557..839831	1274	RIP metalloprotease RseP	838496..839770	1274	RIP metalloprotease RseP	O	O
839857..841590	1733	proline--tRNA ligase	839796..841529	1733	proline--tRNA ligase	O	O
841666..845997	4331	DNA polymerase III subunit alpha	841605..845936	4331	DNA polymerase III subunit alpha	O	O
846121..846594	473	ribosome maturation factor RimP	846060..846533	473	ribosome maturation factor RimP	O	O
846615..847802	1187	transcription termination factor NusA	846554..847741	1187	transcription termination factor NusA	O	O
847852..848133	281	YlxR family protein	847791..848072	281	YlxR family protein	O	O
848120..848431	311	ribosomal L7Ae/L30e/S12e/Gadd45 family protein	848059..848370	311	ribosomal L7Ae/L30e/S12e/Gadd45 family protein	O	O
848445..850703	2258	translation initiation factor IF-2	848384..850642	2258	translation initiation factor IF-2	O	O
850723..851082	359	30S ribosome-binding factor RbfA	850662..851021	359	30S ribosome-binding factor RbfA	O	O
851277..852182	905	tRNA pseudouridine(55) synthase TruB	851216..852121	905	tRNA pseudouridine(55) synthase TruB	O	O
852195..853142	947	riboflavin biosynthesis protein RibF	852134..853081	947	riboflavin biosynthesis protein RibF	O	O
complement(853203..853574)	371	hypothetical protein	complement(853142..853513)	371	hypothetical protein	O	O
853695..854747	1052	heat-inducible transcriptional repressor HrcA	853634..854686	1052	heat-inducible transcriptional repressor HrcA	O	O
854760..855332	572	nucleotide exchange factor GrpE	854699..855271	572	nucleotide exchange factor GrpE	O	O
855357..857222	1865	molecular chaperone DnaK	855296..857161	1865	molecular chaperone DnaK	O	O
857351..858502	1151	molecular chaperone DnaJ	857290..858441	1151	molecular chaperone DnaJ	O	O
858634..860469	1835	translation elongation factor 4	858573..860408	1835	translation elongation factor 4	O	O
complement(860596..861762)	1166	site-specific integrase	complement(860535..861701)	1166	site-specific integrase	O	O
complement(861931..862599)	668	hypothetical protein	complement(861870..862538)	668	hypothetical protein	O	O
complement(862599..863171)	572	hypothetical protein	complement(862538..863110)	572	hypothetical protein	O	O
complement(863174..863779)	605	hypothetical protein	complement(863113..863718)	605	hypothetical protein	O	O
complement(863841..864503)	662	XRE family transcriptional regulator	complement(863780..864442)	662	XRE family transcriptional regulator	O	O
864640..864870	230	hypothetical protein	864579..864809	230	hypothetical protein	O	O
864903..865091	188	hypothetical protein	864842..865030	188	hypothetical protein	O	O
complement(865075..865245)	170	hypothetical protein	complement(865014..865184)	170	hypothetical protein	O	O
865392..865691	299	hypothetical protein	865331..865630	299	hypothetical protein	O	O
865818..866021	203	hypothetical protein	865757..865960	203	hypothetical protein	O	O
866018..866197	179	hypothetical protein	865957..866136	179	hypothetical protein	O	O
866239..866454	215	hypothetical protein	866178..866393	215	hypothetical protein	O	O
866466..867374	908	hypothetical protein	866405..867313	908	hypothetical protein	O	O
867379..867999	620	N-6 DNA methylase	867318..867938	620	N-6 DNA methylase	O	O
867989..868915	926	site-specific integrase	867928..868854	926	site-specific integrase	O	O
868915..869391	476	hypothetical protein	868854..869330	476	hypothetical protein	O	O
869381..869641	260	hypothetical protein	869320..869580	260	hypothetical protein	O	O
869619..870077	458	hypothetical protein	869558..870016	458	hypothetical protein	O	O
870087..870434	347	hypothetical protein	870026..870373	347	hypothetical protein	O	O
870427..870852	425	hypothetical protein	870366..870791	425	hypothetical protein	O	O
870856..871602	746	hypothetical protein	870795..871541	746	hypothetical protein	O	O
871602..871781	179	hypothetical protein	871541..871720	179	hypothetical protein	O	O
871796..872041	245	hypothetical protein	871735..871980	245	hypothetical protein	O	O
872028..872258	230	hypothetical protein	871967..872197	230	hypothetical protein	O	O
872270..872623	353	hypothetical protein	872209..872562	353	hypothetical protein	O	O
872623..872817	194	hypothetical protein	872562..872756	194	hypothetical protein	O	O
			872757..872891	134	hypothetical protein	X	X
872942..873154	212	hypothetical protein	872881..873093	212	hypothetical protein	O	O
873311..873784	473	hypothetical protein	873250..873723	473	hypothetical protein	O	O
874596..875303	707	hypothetical protein	874535..875242	707	hypothetical protein	O	O
875338..876123	785	hypothetical protein	875277..876062	785	hypothetical protein	O	O
876306..876773	467	hypothetical protein	876245..876712	467	hypothetical protein	O	O
876773..878479	1706	terminase large subunit	876712..878418	1706	terminase large subunit	O	O
878463..878681	218	hypothetical protein	878402..878620	218	hypothetical protein	O	O
878684..878851	167	hypothetical protein	878623..878790	167	hypothetical protein	O	O
879010..880269	1259	phage portal protein	878949..880208	1259	phage portal protein	O	O
880208..880861	653	hypothetical protein	880147..880800	653	hypothetical protein	O	O
880862..882004	1142	phage major capsid protein	880801..881943	1142	phage major capsid protein	O	O
882149..882562	413	hypothetical protein	882088..882501	413	hypothetical protein	O	O
882465..882818	353	hypothetical protein	882404..882757	353	hypothetical protein	O	O
882802..883176	374	hypothetical protein	882741..883115	374	hypothetical protein	O	O
883173..883592	419	hypothetical protein	883112..883531	419	hypothetical protein	O	O
883592..884215	623	hypothetical protein	883531..884154	623	hypothetical protein	O	O
884275..884616	341	hypothetical protein	884214..884555	341	hypothetical protein	O	O
884625..884795	170	hypothetical protein	884564..884734	170	hypothetical protein	O	O
884812..889311	4499	hypothetical protein	884751..889250	4499	hypothetical protein	O	O
889315..890157	842	phage tail family protein	889254..890096	842	phage tail family protein	O	O
890182..892704	2522	hypothetical protein	890121..892643	2522	hypothetical protein	O	O
892716..893153	437	hypothetical protein	892655..893092	437	hypothetical protein	O	O
893202..896813	3611	hypothetical protein	893141..896752	3611	hypothetical protein	O	O
896913..897305	392	hypothetical protein	896852..897244	392	hypothetical protein	O	O
897369..897671	302	hypothetical protein	897308..897610	302	hypothetical protein	O	O
897668..898099	431	hypothetical protein	897607..898038	431	hypothetical protein	O	O
898101..899207	1106	hypothetical protein	898040..899146	1106	hypothetical protein	O	O
899326..900012	686	hypothetical protein	899265..899951	686	hypothetical protein	O	O
900797..902098	1301	C69 family dipeptidase	900736..902037	1301	C69 family dipeptidase	O	O
902285..903361	1076	Ldh family oxidoreductase	902224..903300	1076	Ldh family oxidoreductase	O	O
complement(903553..904512)	959	L-lactate dehydrogenase	complement(903492..904451)	959	L-lactate dehydrogenase	O	O
complement(904620..904799)	179	hypothetical protein	complement(904559..904738)	179	hypothetical protein	O	O
904996..905301	305	hypothetical protein	904935..905240	305	hypothetical protein	O	O
905380..906339	959	50S ribosomal protein L11 methyltransferase	905319..906278	959	50S ribosomal protein L11 methyltransferase	O	O
906340..907080	740	16S rRNA (uracil(1498)-N(3))-methyltransferase	906279..907019	740	16S rRNA (uracil(1498)-N(3))-methyltransferase	O	O
907159..907494	335	hypothetical protein	907098..907433	335	hypothetical protein	O	O
907513..909750	2237	bifunctional (p)ppGpp synthetase/guanosine-3',5'-bis(diphosphate) 3'-pyrophosphohydrolase	907452..909689	2237	bifunctional (p)ppGpp synthetase/guanosine-3',5'-bis(diphosphate) 3'-pyrophosphohydrolase	O	O
909761..910198	437	D-aminoacyl-tRNA deacylase	909700..910137	437	D-aminoacyl-tRNA deacylase	O	O
910687..911169	482	hypothetical protein	910626..911108	482	hypothetical protein	O	O
911250..911810	560	hypothetical protein	911189..911749	560	hypothetical protein	O	O
911826..912065	239	hypothetical protein	911765..912004	239	hypothetical protein	O	O
complement(912151..912999)	848	fructosamine kinase family protein	complement(912090..912938)	848	fructosamine kinase family protein	O	O
913381..915183	1802	aspartate--tRNA ligase	913320..915122	1802	aspartate--tRNA ligase	O	O
complement(915244..915984)	740	amino acid ABC transporter ATP-binding protein	complement(915183..915923)	740	amino acid ABC transporter ATP-binding protein	O	O
complement(915974..917485)	1511	ABC transporter substrate-binding protein/permease	complement(915913..917424)	1511	ABC transporter substrate-binding protein/permease	O	O
917786..917977	191	30S ribosomal protein S21	917725..917916	191	30S ribosomal protein S21	O	O
918036..918482	446	GatB/YqeY domain-containing protein	917975..918421	446	GatB/YqeY domain-containing protein	O	O
918718..919695	977	choloylglycine hydrolase	918657..919634	977	choloylglycine hydrolase	O	O
919855..921087	1232	argininosuccinate synthase	919794..921026	1232	argininosuccinate synthase	O	O
921077..922462	1385	argininosuccinate lyase	921016..922401	1385	argininosuccinate lyase	O	O
922586..922894	308	hypothetical protein	922525..922833	308	hypothetical protein	O	O
922897..923868	971	biotin--[acetyl-CoA-carboxylase] ligase	922836..923807	971	biotin--[acetyl-CoA-carboxylase] ligase	O	O
923968..924975	1007	PhoH family protein	923907..924914	1007	PhoH family protein	O	O
924975..925454	479	rRNA maturation RNase YbeY	924914..925393	479	rRNA maturation RNase YbeY	O	O
925438..925833	395	diacylglycerol kinase family protein	925377..925772	395	diacylglycerol kinase family protein	O	O
925845..926750	905	GTPase Era	925784..926689	905	GTPase Era	O	O
926766..927551	785	DNA repair protein RecO	926705..927490	785	DNA repair protein RecO	O	O
927812..928798	986	glycine--tRNA ligase subunit alpha	927751..928737	986	glycine--tRNA ligase subunit alpha	O	O
928800..930875	2075	glycine--tRNA ligase subunit beta	928739..930814	2075	glycine--tRNA ligase subunit beta	O	O
931010..932875	1865	DNA primase	930949..932814	1865	DNA primase	O	O
932877..934019	1142	RNA polymerase sigma factor RpoD	932816..933958	1142	RNA polymerase sigma factor RpoD	O	O
934531..935913	1382	group II intron reverse transcriptase/maturase	934470..935852	1382	group II intron reverse transcriptase/maturase	O	O
936120..937304	1184	aminotransferase class I/II-fold pyridoxal phosphate-dependent enzyme	936059..937243	1184	aminotransferase class I/II-fold pyridoxal phosphate-dependent enzyme	O	O
937393..938109	716	tRNA (adenine(22)-N(1))-methyltransferase TrmK	937341..938048	707	tRNA (adenine(22)-N(1))-methyltransferase TrmK	O	X
938096..938920	824	Nif3-like dinuclear metal center hexameric protein	938035..938859	824	Nif3-like dinuclear metal center hexameric protein	O	O
938945..940195	1250	peptidase T	938884..940134	1250	peptidase T	O	O
complement(940237..940440)	203	hypothetical protein	complement(940176..940379)	203	hypothetical protein	O	O
940562..943909	3347	DNA polymerase III subunit alpha	940501..943848	3347	DNA polymerase III subunit alpha	O	O
944095..945516	1421	pyruvate kinase	944034..945455	1421	pyruvate kinase	O	O
945658..946539	881	S1-like domain-containing RNA-binding protein	945597..946478	881	S1-like domain-containing RNA-binding protein	O	O
946539..947432	893	site-specific tyrosine recombinase XerD	946478..947371	893	site-specific tyrosine recombinase XerD	O	O
947446..947802	356	hypothetical protein	947385..947741	356	hypothetical protein	O	O
947795..948586	791	segregation/condensation protein A	947734..948525	791	segregation/condensation protein A	O	O
948549..949151	602	SMC-Scp complex subunit ScpB	948488..949090	602	SMC-Scp complex subunit ScpB	O	O
949151..949867	716	pseudouridine synthase	949090..949806	716	pseudouridine synthase	O	O
950259..950837	578	Gx transporter family protein	950198..950776	578	Gx transporter family protein	O	O
950938..951963	1025	helix-turn-helix domain-containing protein	950877..951902	1025	helix-turn-helix domain-containing protein	O	O
951953..953392	1439	RecQ family ATP-dependent DNA helicase	951892..953331	1439	RecQ family ATP-dependent DNA helicase	O	O
953477..954049	572	hypothetical protein	953416..953988	572	hypothetical protein	O	O
954123..954809	686	(d)CMP kinase	954062..954748	686	(d)CMP kinase	O	O
954882..956132	1250	30S ribosomal protein S1	954821..956071	1250	30S ribosomal protein S1	O	O
956362..957675	1313	ribosome biogenesis GTPase Der	956301..957614	1313	ribosome biogenesis GTPase Der	O	O
957885..958160	275	HU family DNA-binding protein	957824..958099	275	HU family DNA-binding protein	O	O
958295..959560	1265	tetratricopeptide repeat protein	958234..959499	1265	tetratricopeptide repeat protein	O	O
959686..960897	1211	CCA tRNA nucleotidyltransferase	959625..960836	1211	CCA tRNA nucleotidyltransferase	O	O
960899..962809	1910	ABC-F family ATP-binding cassette domain-containing protein	960838..962748	1910	ABC-F family ATP-binding cassette domain-containing protein	O	O
962828..963790	962	thymidylate synthase	962767..963729	962	thymidylate synthase	O	O
963806..964294	488	dihydrofolate reductase	963745..964233	488	dihydrofolate reductase	O	O
complement(964283..964927)	644	hemolysin III family protein	complement(964222..964866)	644	hemolysin III family protein	O	O
965106..965948	842	DegV family protein	965045..965887	842	DegV family protein	O	O
966122..967048	926	SGNH/GDSL hydrolase family protein	966061..966987	926	SGNH/GDSL hydrolase family protein	O	O
967052..967654	602	YpmS family protein	966991..967593	602	YpmS family protein	O	O
967673..967894	221	YozE family protein	967612..967833	221	YozE family protein	O	O
967915..968787	872	ribosome biogenesis GTPase YlqF	967854..968726	872	ribosome biogenesis GTPase YlqF	O	O
968780..969550	770	ribonuclease HII	968719..969489	770	ribonuclease HII	O	O
969601..970476	875	DNA-processing protein DprA	969540..970415	875	DNA-processing protein DprA	O	O
970598..972718	2120	type I DNA topoisomerase	970537..972657	2120	type I DNA topoisomerase	O	O
972854..973732	878	aldose 1-epimerase family protein	972793..973671	878	aldose 1-epimerase family protein	O	O
complement(973774..974397)	623	glycerol-3-phosphate 1-O-acyltransferase PlsY	complement(973713..974336)	623	glycerol-3-phosphate 1-O-acyltransferase PlsY	O	O
974623..976632	2009	DNA topoisomerase IV subunit B	974562..976571	2009	DNA topoisomerase IV subunit B	O	O
976651..979116	2465	DNA topoisomerase IV subunit A	976590..979055	2465	DNA topoisomerase IV subunit A	O	O
979133..979600	467	NUDIX hydrolase	979072..979539	467	NUDIX hydrolase	O	O
979709..980644	935	manganese-dependent inorganic pyrophosphatase	979648..980583	935	manganese-dependent inorganic pyrophosphatase	O	O
980774..981163	389	iron-sulfur cluster biosynthesis family protein	980713..981102	389	iron-sulfur cluster biosynthesis family protein	O	O
complement(981232..981555)	323	hypothetical protein	complement(981171..981494)	323	hypothetical protein	O	O
981682..981822	140	hypothetical protein	981621..981761	140	hypothetical protein	O	O
981850..982344	494	GNAT family N-acetyltransferase	981789..982283	494	GNAT family N-acetyltransferase	O	O
complement(982511..982894)	383	Asp23/Gls24 family envelope stress response protein	complement(982450..982833)	383	Asp23/Gls24 family envelope stress response protein	O	O
complement(982912..983103)	191	hypothetical protein	complement(982851..983042)	191	hypothetical protein	O	O
complement(983118..983663)	545	hypothetical protein	complement(983057..983602)	545	hypothetical protein	O	O
complement(983843..985372)	1529	gluconokinase	complement(983782..985311)	1529	gluconokinase	O	O
complement(985424..986428)	1004	pectin utilization transcriptional regulator KdgR	complement(985363..986367)	1004	pectin utilization transcriptional regulator KdgR	O	O
complement(986523..987344)	821	hypothetical protein	complement(986462..987283)	821	hypothetical protein	O	O
complement(987326..987862)	536	hypothetical protein	complement(987265..987801)	536	hypothetical protein	O	O
complement(987875..989404)	1529	gluconokinase	complement(987814..989343)	1529	gluconokinase	O	O
989634..990167	533	GNAT family N-acetyltransferase	989573..990106	533	GNAT family N-acetyltransferase	O	O
complement(990377..990514)	137	hypothetical protein	complement(990316..990453)	137	hypothetical protein	O	O
complement(990654..990863)	209	hypothetical protein	complement(990593..990802)	209	hypothetical protein	O	O
991081..991356	275	hypothetical protein	991020..991295	275	hypothetical protein	O	O
complement(991416..991907)	491	DUF805 domain-containing protein	complement(991355..991846)	491	DUF805 domain-containing protein	O	O
992223..992756	533	hypothetical protein	992162..992695	533	hypothetical protein	O	O
complement(992902..994611)	1709	IS1182 family transposase	complement(992841..994550)	1709	IS1182 family transposase	O	O
995302..995895	593	hypothetical protein	995241..995834	593	hypothetical protein	O	O
995880..996206	326	hypothetical protein	995819..996145	326	hypothetical protein	O	O
996185..997867	1682	2-succinyl-5-enolpyruvyl-6-hydroxy-3-cyclohexene- 1-carboxylic-acid synthase	996124..997806	1682	2-succinyl-5-enolpyruvyl-6-hydroxy-3-cyclohexene- 1-carboxylic-acid synthase	O	O
997860..998672	812	2-succinyl-6-hydroxy-2,4-cyclohexadiene-1-carboxy late synthase	997799..998611	812	2-succinyl-6-hydroxy-2,4-cyclohexadiene-1-carboxy late synthase	O	O
998683..999873	1190	MFS transporter	998655..999812	1157	MFS transporter	O	X
999873..1001039	1166	chorismate synthase	999812..1000978	1166	chorismate synthase	O	O
1001051..1002337	1286	3-phosphoshikimate 1-carboxyvinyltransferase	1000990..1002276	1286	3-phosphoshikimate 1-carboxyvinyltransferase	O	O
1002343..1002882	539	shikimate kinase	1002282..1002821	539	shikimate kinase	O	O
complement(1002824..1003597)	773	hypothetical protein	complement(1002763..1003536)	773	hypothetical protein	O	O
complement(1003706..1003963)	257	hypothetical protein	complement(1003645..1003902)	257	hypothetical protein	O	O
1004055..1004696	641	hypothetical protein	1004018..1004635	617	hypothetical protein	O	X
1004853..1005689	836	hypothetical protein	1004792..1005628	836	hypothetical protein	O	O
complement(1005970..1006290)	320	hypothetical protein	complement(1005909..1006229)	320	hypothetical protein	O	O
1006482..1006664	182	hypothetical protein	1006421..1006603	182	hypothetical protein	O	O
complement(1006835..1007593)	758	IS21-like element ISMac3 family helper ATPase IstB	complement(1006774..1007532)	758	IS21-like element ISMac3 family helper ATPase IstB	O	O
complement(1007598..1008809)	1211	IS21-like element ISMac9 family transposase	complement(1007537..1008748)	1211	IS21-like element ISMac9 family transposase	O	O
1008912..1009307	395	hypothetical protein	1008851..1009246	395	hypothetical protein	O	O
1009642..1009926	284	hypothetical protein	1009581..1009865	284	hypothetical protein	O	O
1010280..1010726	446	hypothetical protein	1010315..1010665	350	hypothetical protein	O	X
1010877..1011299	422	hypothetical protein	1010816..1011238	422	hypothetical protein	O	O
1011349..1013616	2267	hypothetical protein	1011288..1013555	2267	hypothetical protein	O	O
1013786..1013911	125	hypothetical protein	1013725..1013850	125	hypothetical protein	O	O
1014068..1015012	944	pyrimidine-specific ribonucleoside hydrolase RihA	1014007..1014951	944	pyrimidine-specific ribonucleoside hydrolase RihA	O	O
1015358..1016416	1058	bifunctional diaminohydroxyphosphoribosylaminopyrimidine deaminase/5-amino-6-(5-phosphoribosylamino)uracil reductase RibD	1015297..1016355	1058	bifunctional diaminohydroxyphosphoribosylaminopyrimidine deaminase/5-amino-6-(5-phosphoribosylamino)uracil reductase RibD	O	O
1016409..1017011	602	riboflavin synthase	1016348..1016950	602	riboflavin synthase	O	O
1017011..1018192	1181	bifunctional 3,4-dihydroxy-2-butanone-4-phosphate synthase/GTP cyclohydrolase II	1016950..1018131	1181	bifunctional 3,4-dihydroxy-2-butanone-4-phosphate synthase/GTP cyclohydrolase II	O	O
1018195..1018653	458	6,7-dimethyl-8-ribityllumazine synthase	1018134..1018592	458	6,7-dimethyl-8-ribityllumazine synthase	O	O
complement(1018698..1019423)	725	potassium channel family protein	complement(1018637..1019362)	725	potassium channel family protein	O	O
complement(1019496..1022384)	2888	YfhO family protein	complement(1019435..1022323)	2888	YfhO family protein	O	O
1022553..1022924	371	hypothetical protein	1022492..1022863	371	hypothetical protein	O	O
1022851..1023723	872	hypothetical protein	1022790..1023662	872	hypothetical protein	O	O
complement(1023789..1024364)	575	sigma-70 family RNA polymerase sigma factor	complement(1023728..1024303)	575	sigma-70 family RNA polymerase sigma factor	O	O
complement(1024712..1025086)	374	PaaI family thioesterase	complement(1024651..1025025)	374	PaaI family thioesterase	O	O
1025120..1025941	821	1,4-dihydroxy-2-naphthoyl-CoA synthase	1025059..1025880	821	1,4-dihydroxy-2-naphthoyl-CoA synthase	O	O
1025957..1027378	1421	o-succinylbenzoate--CoA ligase	1025896..1027317	1421	o-succinylbenzoate--CoA ligase	O	O
complement(1027591..1029582)	1991	ferrous iron transport protein B	complement(1027530..1029521)	1991	ferrous iron transport protein B	O	O
complement(1029584..1029787)	203	FeoA family protein	complement(1029523..1029726)	203	FeoA family protein	O	O
1030014..1030811	797	Fe-S cluster assembly ATPase SufC	1029953..1030750	797	Fe-S cluster assembly ATPase SufC	O	O
1030820..1032112	1292	Fe-S cluster assembly protein SufD	1030762..1032051	1289	Fe-S cluster assembly protein SufD	O	X
1032093..1033331	1238	cysteine desulfurase	1032032..1033270	1238	cysteine desulfurase	O	O
1033318..1033779	461	SUF system NifU family Fe-S cluster assembly protein	1033257..1033718	461	SUF system NifU family Fe-S cluster assembly protein	O	O
1033772..1035181	1409	Fe-S cluster assembly protein SufB	1033711..1035120	1409	Fe-S cluster assembly protein SufB	O	O
1035214..1035546	332	metal-sulfur cluster assembly factor	1035153..1035485	332	metal-sulfur cluster assembly factor	O	O
1035563..1036351	788	helix-turn-helix transcriptional regulator	1035502..1036290	788	helix-turn-helix transcriptional regulator	O	O
complement(1036507..1037160)	653	response regulator transcription factor	complement(1036446..1037099)	653	response regulator transcription factor	O	O
1037347..1037541	194	hypothetical protein	1037286..1037480	194	hypothetical protein	O	O
1037646..1037882	236	cytochrome b5 domain-containing protein	1037585..1037821	236	cytochrome b5 domain-containing protein	O	O
complement(1037940..1038758)	818	Cof-type HAD-IIB family hydrolase	complement(1037879..1038697)	818	Cof-type HAD-IIB family hydrolase	O	O
1038896..1040263	1367	RsmB/NOP family class I SAM-dependent RNA methyltransferase	1038835..1040202	1367	RsmB/NOP family class I SAM-dependent RNA methyltransferase	O	O
1040283..1041149	866	SPFH domain-containing protein	1040222..1041088	866	SPFH domain-containing protein	O	O
1041150..1042172	1022	hypothetical protein	1041089..1042111	1022	hypothetical protein	O	O
1042145..1042909	764	hypothetical protein	1042084..1042848	764	hypothetical protein	O	O
1042890..1043621	731	LytTR family DNA-binding domain-containing protein	1042829..1043560	731	LytTR family DNA-binding domain-containing protein	O	O
1043824..1044243	419	CidA/LrgA family protein	1043763..1044182	419	CidA/LrgA family protein	O	O
1044236..1044976	740	antiholin-like protein LrgB	1044175..1044915	740	antiholin-like protein LrgB	O	O
1045004..1045978	974	L-lactate dehydrogenase	1044943..1045917	974	L-lactate dehydrogenase	O	O
complement(1046053..1046931)	878	ROK family protein	complement(1045992..1046870)	878	ROK family protein	O	O
complement(1047053..1048072)	1019	LacI family DNA-binding transcriptional regulator	complement(1046992..1048011)	1019	LacI family DNA-binding transcriptional regulator	O	O
1048236..1050425	2189	alpha-galactosidase	1048175..1050364	2189	alpha-galactosidase	O	O
complement(1050470..1050946)	476	DUF1440 domain-containing protein	complement(1050409..1050885)	476	DUF1440 domain-containing protein	O	O
complement(1051019..1052062)	1043	hypothetical protein	complement(1050958..1052001)	1043	hypothetical protein	O	O
complement(1052081..1053208)	1127	phosphomevalonate kinase	complement(1052020..1053147)	1127	phosphomevalonate kinase	O	O
complement(1053236..1054207)	971	diphosphomevalonate decarboxylase	complement(1053175..1054146)	971	diphosphomevalonate decarboxylase	O	O
complement(1054207..1055154)	947	mevalonate kinase	complement(1054146..1055093)	947	mevalonate kinase	O	O
1055373..1058237	2864	helicase C-terminal domain-containing protein	1055312..1058176	2864	helicase C-terminal domain-containing protein	O	O
1058329..1058847	518	DUF5590 domain-containing protein	1058268..1058786	518	DUF5590 domain-containing protein	O	O
1058931..1059635	704	DnaD domain protein	1058870..1059574	704	DnaD domain protein	O	O
1059658..1060497	839	DMT family transporter	1059597..1060436	839	DMT family transporter	O	O
complement(1060574..1062838)	2264	PBP1A family penicillin-binding protein	complement(1060513..1062777)	2264	PBP1A family penicillin-binding protein	O	O
complement(1062850..1063464)	614	Holliday junction resolvase RecU	complement(1062789..1063403)	614	Holliday junction resolvase RecU	O	O
1063583..1064155	572	DUF1273 domain-containing protein	1063522..1064094	572	DUF1273 domain-containing protein	O	O
1064227..1064589	362	cell division regulator GpsB	1064166..1064528	362	cell division regulator GpsB	O	O
1065479..1066861	1382	group II intron reverse transcriptase/maturase	1065418..1066800	1382	group II intron reverse transcriptase/maturase	O	O
1067215..1067691	476	class Ib ribonucleoside-diphosphate reductase assembly flavoprotein NrdI	1067154..1067630	476	class Ib ribonucleoside-diphosphate reductase assembly flavoprotein NrdI	O	O
1067842..1068996	1154	class I SAM-dependent RNA methyltransferase	1067781..1068935	1154	class I SAM-dependent RNA methyltransferase	O	O
complement(1069058..1070182)	1124	site-specific integrase	complement(1068997..1070121)	1124	site-specific integrase	O	O
complement(1070185..1070502)	317	hypothetical protein	complement(1070124..1070441)	317	hypothetical protein	O	O
complement(1070583..1070927)	344	hypothetical protein	complement(1070522..1070866)	344	hypothetical protein	O	O
complement(1070951..1071565)	614	hypothetical protein	complement(1070890..1071504)	614	hypothetical protein	O	O
complement(1071584..1072165)	581	hypothetical protein	complement(1071523..1072104)	581	hypothetical protein	O	O
complement(1072227..1072358)	131	hypothetical protein	complement(1072166..1072297)	131	hypothetical protein	O	O
complement(1072392..1072598)	206	hypothetical protein	complement(1072331..1072537)	206	hypothetical protein	O	O
complement(1072611..1073000)	389	hypothetical protein	complement(1072550..1072939)	389	hypothetical protein	O	O
complement(1073017..1073421)	404	hypothetical protein	complement(1072956..1073360)	404	hypothetical protein	O	O
complement(1073438..1073779)	341	hypothetical protein	complement(1073377..1073718)	341	hypothetical protein	O	O
1073943..1074158	215	hypothetical protein	1073882..1074097	215	hypothetical protein	O	O
1074244..1074732	488	hypothetical protein	1074183..1074671	488	hypothetical protein	O	O
1075043..1075795	752	phage antirepressor KilAC domain-containing protein	1074982..1075734	752	phage antirepressor KilAC domain-containing protein	O	O
1075782..1075943	161	hypothetical protein	1075727..1075882	155	hypothetical protein	O	X
complement(1076028..1076381)	353	hypothetical protein	complement(1075967..1076320)	353	hypothetical protein	O	O
1076437..1076658	221	hypothetical protein	1076376..1076597	221	hypothetical protein	O	O
1076655..1076990	335	hypothetical protein	1076594..1076929	335	hypothetical protein	O	O
1077040..1077405	365	hypothetical protein	1076979..1077344	365	hypothetical protein	O	O
1077405..1077527	122	hypothetical protein	1077344..1077466	122	hypothetical protein	O	O
1077541..1077783	242	hypothetical protein	1077480..1077722	242	hypothetical protein	O	O
complement(1077780..1077992)	212	hypothetical protein	complement(1077719..1077931)	212	hypothetical protein	O	O
1078047..1078322	275	hypothetical protein	1077986..1078261	275	hypothetical protein	O	O
1078310..1078456	146	hypothetical protein	1078249..1078395	146	hypothetical protein	O	O
complement(1078423..1078596)	173	hypothetical protein	complement(1078362..1078535)	173	hypothetical protein	O	O
complement(1078713..1079042)	329	hypothetical protein	complement(1078652..1078981)	329	hypothetical protein	O	O
1079151..1079327	176	hypothetical protein	1079090..1079266	176	hypothetical protein	O	O
1079327..1079629	302	hypothetical protein	1079266..1079568	302	hypothetical protein	O	O
1079626..1079808	182	hypothetical protein	1079565..1079747	182	hypothetical protein	O	O
1079847..1080023	176	hypothetical protein	1079786..1079962	176	hypothetical protein	O	O
1080023..1080958	935	recombinase RecT	1079962..1080897	935	recombinase RecT	O	O
1080984..1081784	800	PD-(D/E)XK nuclease-like domain-containing protein	1080923..1081723	800	PD-(D/E)XK nuclease-like domain-containing protein	O	O
1081796..1082665	869	DnaD domain protein	1081735..1082604	869	DnaD domain protein	O	O
1082658..1082984	326	hypothetical protein	1082597..1082923	326	hypothetical protein	O	O
1082981..1083508	527	hypothetical protein	1082920..1083447	527	hypothetical protein	O	O
1083568..1084080	512	hypothetical protein	1083507..1084019	512	hypothetical protein	O	O
1084124..1084813	689	phage regulatory protein	1084063..1084752	689	phage regulatory protein	O	O
1084827..1084952	125	hypothetical protein	1084766..1084891	125	hypothetical protein	O	O
1085381..1085692	311	hypothetical protein	1085320..1085631	311	hypothetical protein	O	O
1085911..1086108	197	hypothetical protein	1085850..1086047	197	hypothetical protein	O	O
1086217..1086639	422	hypothetical protein	1086156..1086578	422	hypothetical protein	O	O
complement(1087784..1087999)	215	hypothetical protein	complement(1087723..1087938)	215	hypothetical protein	O	O
1088055..1088222	167	hypothetical protein	1087994..1088161	167	hypothetical protein	O	O
1088666..1088860	194	hypothetical protein	1088605..1088799	194	hypothetical protein	O	O
			1088802..1088948	146	hypothetical protein	X	X
1089080..1089220	140	hypothetical protein	1089019..1089159	140	hypothetical protein	O	O
1089370..1089591	221	hypothetical protein	1089309..1089530	221	hypothetical protein	O	O
1089682..1089960	278	hypothetical protein	1089621..1089899	278	hypothetical protein	O	O
1090092..1090607	515	hypothetical protein	1090031..1090546	515	hypothetical protein	O	O
1090591..1091571	980	hypothetical protein	1090530..1091510	980	hypothetical protein	O	O
1091608..1092468	860	terminase small subunit	1091547..1092407	860	terminase small subunit	O	O
1092449..1093729	1280	PBSX family phage terminase large subunit	1092388..1093668	1280	PBSX family phage terminase large subunit	O	O
1093745..1095238	1493	phage portal protein	1093684..1095177	1493	phage portal protein	O	O
1095174..1095461	287	hypothetical protein	1095113..1095400	287	hypothetical protein	O	O
1095472..1096536	1064	hypothetical protein	1095411..1096475	1064	hypothetical protein	O	O
1096684..1097334	650	hypothetical protein	1096623..1097273	650	hypothetical protein	O	O
1097354..1097722	368	hypothetical protein	1097293..1097661	368	hypothetical protein	O	O
1097740..1098789	1049	major capsid protein	1097679..1098728	1049	major capsid protein	O	O
1098809..1099117	308	hypothetical protein	1098748..1099056	308	hypothetical protein	O	O
1099114..1099467	353	hypothetical protein	1099053..1099406	353	hypothetical protein	O	O
1099460..1100008	548	hypothetical protein	1099399..1099947	548	hypothetical protein	O	O
1100009..1100377	368	hypothetical protein	1099948..1100316	368	hypothetical protein	O	O
1100383..1100874	491	hypothetical protein	1100322..1100813	491	hypothetical protein	O	O
1100950..1101360	410	hypothetical protein	1100889..1101299	410	hypothetical protein	O	O
1101471..1101746	275	hypothetical protein	1101410..1101685	275	hypothetical protein	O	O
1101749..1107928	6179	hypothetical protein	1101688..1107867	6179	hypothetical protein	O	O
1107944..1108300	356	hypothetical protein	1107883..1108239	356	hypothetical protein	O	O
1108316..1113961	5645	hypothetical protein	1108255..1113900	5645	hypothetical protein	O	O
1113948..1114124	176	hypothetical protein	1113887..1114063	176	hypothetical protein	O	O
1114127..1114387	260	hypothetical protein	1114066..1114326	260	hypothetical protein	O	O
1114519..1114995	476	hypothetical protein	1114458..1114934	476	hypothetical protein	O	O
1114997..1115956	959	hypothetical protein	1114936..1115895	959	hypothetical protein	O	O
complement(1116928..1117323)	395	ribonuclease HI family protein	complement(1116866..1117261)	395	ribonuclease HI family protein	O	O
1117363..1117755	392	hypothetical protein	1117301..1117693	392	hypothetical protein	O	O
1117756..1118202	446	signal peptidase II	1117694..1118140	446	signal peptidase II	O	O
1118206..1119117	911	RluA family pseudouridine synthase	1118144..1119055	911	RluA family pseudouridine synthase	O	O
1119194..1120279	1085	carbamoyl phosphate synthase small subunit	1119132..1120217	1085	carbamoyl phosphate synthase small subunit	O	O
1120276..1122753	2477	ATP-grasp domain-containing protein	1120214..1122691	2477	ATP-grasp domain-containing protein	O	O
complement(1122801..1124483)	1682	NFACT RNA binding domain-containing protein	complement(1122739..1124421)	1682	NFACT RNA binding domain-containing protein	O	O
1124700..1125578	878	DegV family protein	1124638..1125516	878	DegV family protein	O	O
1125575..1126219	644	hypothetical protein	1125513..1126157	644	hypothetical protein	O	O
complement(1126283..1126939)	656	HD domain-containing protein	complement(1126221..1126877)	656	HD domain-containing protein	O	O
1127033..1127881	848	glycosyltransferase family 8 protein	1126971..1127819	848	glycosyltransferase family 8 protein	O	O
complement(1127855..1128700)	845	alpha/beta hydrolase	complement(1127793..1128638)	845	alpha/beta hydrolase	O	O
1128860..1129384	524	GNAT family N-acetyltransferase	1128798..1129322	524	GNAT family N-acetyltransferase	O	O
complement(1129439..1130356)	917	hypothetical protein	complement(1129377..1130294)	917	hypothetical protein	O	O
complement(1130423..1130659)	236	hypothetical protein	complement(1130361..1130585)	224	hypothetical protein	O	X
complement(1130604..1130762)	158	hypothetical protein	complement(1130542..1130700)	158	hypothetical protein	O	O
complement(1130787..1131053)	266	ACT domain-containing protein	complement(1130725..1130991)	266	ACT domain-containing protein	O	O
complement(1131189..1132079)	890	aldo/keto reductase	complement(1131127..1132017)	890	aldo/keto reductase	O	O
complement(1132228..1132509)	281	hypothetical protein	complement(1132166..1132447)	281	hypothetical protein	O	O
1132602..1133018	416	cupin domain-containing protein	1132540..1132956	416	cupin domain-containing protein	O	O
1133089..1133544	455	DUF441 domain-containing protein	1133027..1133482	455	DUF441 domain-containing protein	O	O
complement(1133593..1134981)	1388	multidrug efflux MFS transporter MdrM	complement(1133531..1134919)	1388	multidrug efflux MFS transporter MdrM	O	O
1135136..1135564	428	CopY/TcrY family copper transport repressor	1135074..1135502	428	CopY/TcrY family copper transport repressor	O	O
complement(1135624..1136985)	1361	hemolysin family protein	complement(1135562..1136923)	1361	hemolysin family protein	O	O
1137125..1138861	1736	AarF/UbiB family protein	1137063..1138799	1736	AarF/UbiB family protein	O	O
1138865..1139677	812	hypothetical protein	1138803..1139615	812	hypothetical protein	O	O
complement(1139730..1140122)	392	VOC family protein	complement(1139668..1140060)	392	VOC family protein	O	O
1140230..1140607	377	CrcB family protein	1140168..1140545	377	CrcB family protein	O	O
1140600..1140938	338	fluoride efflux transporter CrcB	1140538..1140876	338	fluoride efflux transporter CrcB	O	O
1140953..1143466	2513	ATP-binding cassette domain-containing protein	1140891..1143404	2513	ATP-binding cassette domain-containing protein	O	O
complement(1143530..1144222)	692	VTT domain-containing protein	complement(1143468..1144160)	692	VTT domain-containing protein	O	O
complement(1144225..1145475)	1250	DUF2075 domain-containing protein	complement(1144163..1145413)	1250	DUF2075 domain-containing protein	O	O
1145643..1147418	1775	1-deoxy-D-xylulose-5-phosphate synthase	1145581..1147356	1775	1-deoxy-D-xylulose-5-phosphate synthase	O	O
1147546..1148364	818	hypothetical protein	1147484..1148302	818	hypothetical protein	O	O
1148655..1150043	1388	amino acid permease	1148593..1149981	1388	amino acid permease	O	O
1150153..1151007	854	DNA/RNA non-specific endonuclease	1150091..1150945	854	DNA/RNA non-specific endonuclease	O	O
1151187..1153511	2324	hypothetical protein	1151125..1153449	2324	hypothetical protein	O	O
complement(1153552..1153821)	269	DUF454 family protein	complement(1153490..1153759)	269	DUF454 family protein	O	O
1153937..1154380	443	DUF3290 domain-containing protein	1153875..1154318	443	DUF3290 domain-containing protein	O	O
1154390..1154596	206	hypothetical protein	1154328..1154534	206	hypothetical protein	O	O
complement(1154519..1155352)	833	alpha/beta hydrolase	complement(1154457..1155290)	833	alpha/beta hydrolase	O	O
1155670..1156317	647	DsbA family oxidoreductase	1155608..1156255	647	DsbA family oxidoreductase	O	O
1156450..1156803	353	hypothetical protein	1156388..1156741	353	hypothetical protein	O	O
complement(1157021..1157479)	458	IS200/IS605 family transposase	complement(1156959..1157417)	458	IS200/IS605 family transposase	O	O
1157704..1158672	968	IS30 family transposase	1157642..1158610	968	IS30 family transposase	O	O
complement(1158674..1158829)	155	hypothetical protein	complement(1158612..1158767)	155	hypothetical protein	O	O
complement(1159035..1159108)	73	tRNA-Gln	complement(1158973..1159046)	73	tRNA-Gln	O	O
complement(1159146..1159220)	74	tRNA-Val	complement(1159084..1159158)	74	tRNA-Val	O	O
complement(1159224..1159296)	72	tRNA-Glu	complement(1159162..1159234)	72	tRNA-Glu	O	O
complement(1159313..1159383)	70	tRNA-Gly	complement(1159251..1159321)	70	tRNA-Gly	O	O
complement(1159567..1159643)	76	tRNA-Pro	complement(1159505..1159581)	76	tRNA-Pro	O	O
complement(1159648..1159734)	86	tRNA-Leu	complement(1159586..1159672)	86	tRNA-Leu	O	O
complement(1159751..1159822)	71	tRNA-Gly	complement(1159689..1159760)	71	tRNA-Gly	O	O
complement(1159827..1159899)	72	tRNA-Glu	complement(1159765..1159837)	72	tRNA-Glu	O	O
complement(1160100..1160864)	764	enoyl-ACP reductase FabI	complement(1160038..1160802)	764	enoyl-ACP reductase FabI	O	O
complement(1161107..1161628)	521	hypothetical protein	complement(1161045..1161566)	521	hypothetical protein	O	O
complement(1161621..1162466)	845	acetyl-CoA carboxylase, carboxyltransferase subunit beta	complement(1161559..1162404)	845	acetyl-CoA carboxylase, carboxyltransferase subunit beta	O	O
complement(1162463..1163122)	659	hypothetical protein	complement(1162401..1163060)	659	hypothetical protein	O	O
complement(1163153..1163368)	215	hypothetical protein	complement(1163091..1163306)	215	hypothetical protein	O	O
complement(1163430..1163951)	521	hypothetical protein	complement(1163368..1163889)	521	hypothetical protein	O	O
complement(1163962..1164696)	734	3-oxoacyl-[acyl-carrier-protein] reductase	complement(1163900..1164634)	734	3-oxoacyl-[acyl-carrier-protein] reductase	O	O
complement(1164680..1165630)	950	ACP S-malonyltransferase	complement(1164618..1165568)	950	ACP S-malonyltransferase	O	O
complement(1165637..1165873)	236	acyl carrier protein	complement(1165575..1165811)	236	acyl carrier protein	O	O
complement(1165893..1166231)	338	hypothetical protein	complement(1165831..1166169)	338	hypothetical protein	O	O
complement(1166253..1166867)	614	hypothetical protein	complement(1166191..1166805)	614	hypothetical protein	O	O
complement(1166887..1167333)	446	MarR family transcriptional regulator	complement(1166825..1167271)	446	MarR family transcriptional regulator	O	O
complement(1167420..1167839)	419	3-hydroxyacyl-ACP dehydratase FabZ	complement(1167358..1167777)	419	3-hydroxyacyl-ACP dehydratase FabZ	O	O
complement(1168077..1169045)	968	IS30 family transposase	complement(1168015..1168983)	968	IS30 family transposase	O	O
1169261..1169334	73	tRNA-Pro	1169199..1169272	73	tRNA-Pro	O	O
1169402..1170481	1079	tyrosine recombinase XerS	1169340..1170419	1079	tyrosine recombinase XerS	O	O
1170553..1170711	158	hypothetical protein	1170491..1170649	158	hypothetical protein	O	O
1170835..1172211	1376	IS3 family transposase	1170773..1172149	1376	IS3 family transposase	O	O
complement(1172293..1174494)	2201	hypothetical protein	complement(1172231..1174432)	2201	hypothetical protein	O	O
1174959..1175813	854	patatin family protein	1174897..1175751	854	patatin family protein	O	O
1175830..1176477	647	hypothetical protein	1175768..1176415	647	hypothetical protein	O	O
1176586..1177476	890	DMT family transporter	1176524..1177414	890	DMT family transporter	O	O
complement(1177545..1178234)	689	respiratory nitrate reductase subunit gamma	complement(1177483..1178172)	689	respiratory nitrate reductase subunit gamma	O	O
complement(1178227..1178805)	578	nitrate reductase molybdenum cofactor assembly chaperone	complement(1178165..1178743)	578	nitrate reductase molybdenum cofactor assembly chaperone	O	O
complement(1178798..1180357)	1559	nitrate reductase subunit beta	complement(1178736..1180295)	1559	nitrate reductase subunit beta	O	O
complement(1180347..1184012)	3665	nitrate reductase subunit alpha	complement(1180285..1183950)	3665	nitrate reductase subunit alpha	O	O
1184157..1185176	1019	HesA/MoeB/ThiF family protein	1184095..1185114	1019	HesA/MoeB/ThiF family protein	O	O
1185173..1185670	497	MogA/MoaB family molybdenum cofactor biosynthesis protein	1185111..1185608	497	MogA/MoaB family molybdenum cofactor biosynthesis protein	O	O
1185660..1186880	1220	molybdopterin molybdotransferase MoeA	1185598..1186818	1220	molybdopterin molybdotransferase MoeA	O	O
1186859..1187350	491	molybdopterin-guanine dinucleotide biosynthesis protein B	1186797..1187288	491	molybdopterin-guanine dinucleotide biosynthesis protein B	O	O
1187347..1187919	572	molybdenum cofactor guanylyltransferase	1187285..1187857	572	molybdenum cofactor guanylyltransferase	O	O
1187909..1188160	251	hypothetical protein	1187847..1188098	251	hypothetical protein	O	O
1188345..1189403	1058	sensor histidine kinase	1188283..1189341	1058	sensor histidine kinase	O	O
1189396..1190049	653	response regulator transcription factor	1189334..1189987	653	response regulator transcription factor	O	O
1190146..1190418	272	hypothetical protein	1190084..1190356	272	hypothetical protein	O	O
1190424..1191392	968	hypothetical protein	1190362..1191330	968	hypothetical protein	O	O
1191397..1192305	908	hypothetical protein	1191335..1192243	908	hypothetical protein	O	O
complement(1192365..1193558)	1193	NarK/NasA family nitrate transporter	complement(1192303..1193496)	1193	NarK/NasA family nitrate transporter	O	O
complement(1193605..1193850)	245	MoaD/ThiS family protein	complement(1193543..1193788)	245	MoaD/ThiS family protein	O	O
complement(1193850..1194254)	404	molybdenum cofactor biosynthesis protein MoaE	complement(1193788..1194192)	404	molybdenum cofactor biosynthesis protein MoaE	O	O
1194382..1194831	449	hypothetical protein	1194320..1194769	449	hypothetical protein	O	O
1195043..1195819	776	iron ABC transporter permease	1194981..1195757	776	iron ABC transporter permease	O	O
1195816..1196592	776	ABC transporter ATP-binding protein	1195754..1196530	776	ABC transporter ATP-binding protein	O	O
complement(1196646..1197665)	1019	ABC transporter substrate-binding protein	complement(1196584..1197603)	1019	ABC transporter substrate-binding protein	O	O
1197799..1198758	959	hypothetical protein	1197737..1198696	959	hypothetical protein	O	O
1198774..1199205	431	hypothetical protein	1198712..1199143	431	hypothetical protein	O	O
1200094..1200753	659	Crp/Fnr family transcriptional regulator	1200032..1200691	659	Crp/Fnr family transcriptional regulator	O	O
complement(1200921..1202810)	1889	hypothetical protein	complement(1200859..1202748)	1889	hypothetical protein	O	O
complement(1202811..1203116)	305	hypothetical protein	complement(1202749..1203054)	305	hypothetical protein	O	O
1203396..1204205	809	hydroxyethylthiazole kinase	1203334..1204143	809	hydroxyethylthiazole kinase	O	O
1204198..1205016	818	bifunctional hydroxymethylpyrimidine kinase/phosphomethylpyrimidine kinase	1204136..1204954	818	bifunctional hydroxymethylpyrimidine kinase/phosphomethylpyrimidine kinase	O	O
1205013..1205660	647	thiamine phosphate synthase	1204951..1205598	647	thiamine phosphate synthase	O	O
1206155..1207537	1382	group II intron reverse transcriptase/maturase	1206093..1207475	1382	group II intron reverse transcriptase/maturase	O	O
complement(1207645..1208904)	1259	chloride channel protein	complement(1207583..1208842)	1259	chloride channel protein	O	O
complement(1209062..1211368)	2306	glycoside hydrolase family 31 protein	complement(1209000..1211306)	2306	glycoside hydrolase family 31 protein	O	O
1211589..1212302	713	helix-turn-helix domain-containing protein	1211527..1212240	713	helix-turn-helix domain-containing protein	O	O
1212473..1213183	710	IS3 family transposase	1212411..1213121	710	IS3 family transposase	O	O
1213244..1214455	1211	IS21-like element ISMac9 family transposase	1213182..1214393	1211	IS21-like element ISMac9 family transposase	O	O
1214460..1215218	758	IS21-like element ISMac3 family helper ATPase IstB	1214398..1215156	758	IS21-like element ISMac3 family helper ATPase IstB	O	O
1215327..1215965	638	phosphatase PAP2 family protein	1215265..1215903	638	phosphatase PAP2 family protein	O	O
complement(1216079..1216213)	134	hypothetical protein	complement(1216017..1216151)	134	hypothetical protein	O	O
complement(1216371..1216482)	111	5S ribosomal RNA	complement(1216309..1216420)	111	5S ribosomal RNA	O	O
complement(1216567..1219485)	2918	23S ribosomal RNA	complement(1216505..1219423)	2918	23S ribosomal RNA	O	O
complement(1219691..1221263)	1572	16S ribosomal RNA	complement(1219629..1221201)	1572	16S ribosomal RNA	O	O
complement(1221686..1222177)	491	hypothetical protein	complement(1221624..1222115)	491	hypothetical protein	O	O
complement(1222205..1224361)	2156	ATPase	complement(1222143..1224299)	2156	ATPase	O	O
complement(1224374..1227985)	3611	helicase	complement(1224312..1227923)	3611	helicase	O	O
1228253..1228957	704	glucosamine-6-phosphate deaminase	1228191..1228895	704	glucosamine-6-phosphate deaminase	O	O
complement(1228954..1229514)	560	hypothetical protein	complement(1228892..1229452)	560	hypothetical protein	O	O
complement(1229507..1229929)	422	helix-turn-helix domain-containing protein	complement(1229445..1229867)	422	helix-turn-helix domain-containing protein	O	O
complement(1230039..1232297)	2258	hypothetical protein	complement(1229977..1232235)	2258	hypothetical protein	O	O
1232534..1233178	644	hypothetical protein	1232472..1233116	644	hypothetical protein	O	O
1233538..1233996	458	IS200/IS605 family transposase	1233476..1233934	458	IS200/IS605 family transposase	O	O
complement(1234470..1237571)	3101	SMC family ATPase	complement(1234408..1237509)	3101	SMC family ATPase	O	O
complement(1237573..1238691)	1118	exonuclease SbcCD subunit D	complement(1237511..1238629)	1118	exonuclease SbcCD subunit D	O	O
complement(1239007..1239777)	770	exopolysaccharide biosynthesis protein	complement(1238945..1239715)	770	exopolysaccharide biosynthesis protein	O	O
complement(1239880..1243365)	3485	hypothetical protein	complement(1239818..1243303)	3485	hypothetical protein	O	O
complement(1243430..1245328)	1898	hypothetical protein	complement(1243368..1245266)	1898	hypothetical protein	O	O
complement(1245638..1246429)	791	hypothetical protein	complement(1245576..1246367)	791	hypothetical protein	O	O
complement(1246450..1246950)	500	hypothetical protein	complement(1246388..1246888)	500	hypothetical protein	O	O
complement(1247130..1248098)	968	IS30 family transposase	complement(1247068..1248036)	968	IS30 family transposase	O	O
1249235..1249423	188	hypothetical protein	1249173..1249361	188	hypothetical protein	O	O
1249413..1249769	356	IS66 family insertion sequence element accessory protein TnpB	1249351..1249707	356	IS66 family insertion sequence element accessory protein TnpB	O	O
1249836..1249970	134	hypothetical protein	1249774..1249908	134	hypothetical protein	O	O
1250024..1251364	1340	IS66 family transposase	1249962..1251302	1340	IS66 family transposase	O	O
complement(1251720..1252565)	845	dTDP-4-dehydrorhamnose reductase	complement(1251658..1252503)	845	dTDP-4-dehydrorhamnose reductase	O	O
complement(1252758..1253318)	560	serine O-acetyltransferase	complement(1252696..1253256)	560	serine O-acetyltransferase	O	O
complement(1253400..1254440)	1040	dTDP-glucose 4,6-dehydratase	complement(1253338..1254378)	1040	dTDP-glucose 4,6-dehydratase	O	O
complement(1254452..1255033)	581	dTDP-4-dehydrorhamnose 3,5-epimerase	complement(1254390..1254971)	581	dTDP-4-dehydrorhamnose 3,5-epimerase	O	O
complement(1255047..1255916)	869	glucose-1-phosphate thymidylyltransferase RfbA	complement(1254985..1255854)	869	glucose-1-phosphate thymidylyltransferase RfbA	O	O
complement(1255951..1257405)	1454	flippase	complement(1255889..1257343)	1454	flippase	O	O
complement(1257548..1258516)	968	IS30 family transposase	complement(1257486..1258454)	968	IS30 family transposase	O	O
complement(1258582..1259589)	1007	glycosyltransferase	complement(1258520..1259527)	1007	glycosyltransferase	O	O
complement(1259663..1260859)	1196	hypothetical protein	complement(1259601..1260797)	1196	hypothetical protein	O	O
complement(1260911..1261993)	1082	glycosyltransferase family 4 protein	complement(1260849..1261931)	1082	glycosyltransferase family 4 protein	O	O
complement(1262021..1262797)	776	exopolysaccharide biosynthesis glycosyltransferase VpsK	complement(1261959..1262735)	776	exopolysaccharide biosynthesis glycosyltransferase VpsK	O	O
complement(1262832..1263890)	1058	glycosyltransferase	complement(1262770..1263828)	1058	glycosyltransferase	O	O
complement(1263893..1264987)	1094	UDP-N-acetylglucosamine 2-epimerase (non-hydrolyzing)	complement(1263831..1264925)	1094	UDP-N-acetylglucosamine 2-epimerase (non-hydrolyzing)	O	O
complement(1264987..1265913)	926	glycosyltransferase family 2 protein	complement(1264925..1265851)	926	glycosyltransferase family 2 protein	O	O
complement(1265955..1266608)	653	sugar transferase	complement(1265893..1266546)	653	sugar transferase	O	O
complement(1266637..1267371)	734	CpsD/CapB family tyrosine-protein kinase	complement(1266575..1267309)	734	CpsD/CapB family tyrosine-protein kinase	O	O
complement(1267384..1268259)	875	Wzz/FepE/Etk N-terminal domain-containing protein	complement(1267322..1268197)	875	Wzz/FepE/Etk N-terminal domain-containing protein	O	O
complement(1268279..1269277)	998	LCP family protein	complement(1268217..1269215)	998	LCP family protein	O	O
complement(1269680..1271062)	1382	group II intron reverse transcriptase/maturase	complement(1269618..1271000)	1382	group II intron reverse transcriptase/maturase	O	O
complement(1271549..1271947)	398	hypothetical protein	complement(1271487..1271885)	398	hypothetical protein	O	O
complement(1272042..1272764)	722	hypothetical protein	complement(1271980..1272702)	722	hypothetical protein	O	O
1272981..1273556	575	hypothetical protein	1272919..1273494	575	hypothetical protein	O	O
1273566..1273802	236	hypothetical protein	1273504..1273740	236	hypothetical protein	O	O
complement(1273890..1275266)	1376	IS3 family transposase	complement(1273828..1275204)	1376	IS3 family transposase	O	O
complement(1275335..1275832)	497	hypothetical protein	complement(1275273..1275770)	497	hypothetical protein	O	O
complement(1275892..1277394)	1502	glycerol kinase GlpK	complement(1275830..1277332)	1502	glycerol kinase GlpK	O	O
complement(1277530..1277715)	185	4-oxalocrotonate tautomerase	complement(1277468..1277653)	185	4-oxalocrotonate tautomerase	O	O
complement(1277798..1279627)	1829	cation:proton antiporter	complement(1277736..1279565)	1829	cation:proton antiporter	O	O
1279766..1281169	1403	C69 family dipeptidase	1279704..1281107	1403	C69 family dipeptidase	O	O
complement(1281236..1281541)	305	hypothetical protein	complement(1281174..1281479)	305	hypothetical protein	O	O
1281669..1286822	5153	hypothetical protein				X	X
1288149..1288328	179	hypothetical protein	1291363..1291542	179	hypothetical protein	O	O
complement(1289164..1289622)	458	IS200/IS605 family transposase	complement(1292378..1292836)	458	IS200/IS605 family transposase	O	O
1289905..1291662	1757	IS1182 family transposase	1293119..1294876	1757	IS1182 family transposase	O	O
complement(1291639..1291839)	200	hypothetical protein	complement(1294853..1295053)	200	hypothetical protein	O	O
complement(1291823..1293157)	1334	accessory Sec system glycosylation chaperone GtfB	complement(1295037..1296371)	1334	accessory Sec system glycosylation chaperone GtfB	O	O
complement(1293150..1294688)	1538	accessory Sec system glycosyltransferase GtfA	complement(1296364..1297902)	1538	accessory Sec system glycosyltransferase GtfA	O	O
complement(1294703..1297057)	2354	accessory Sec system translocase SecA2	complement(1297917..1300271)	2354	accessory Sec system translocase SecA2	O	O
complement(1297061..1297948)	887	hypothetical protein	complement(1300275..1301162)	887	hypothetical protein	O	O
complement(1297951..1299438)	1487	accessory Sec system protein Asp2	complement(1301165..1302652)	1487	accessory Sec system protein Asp2	O	O
complement(1299450..1300961)	1511	accessory Sec system protein Asp1	complement(1302664..1304175)	1511	accessory Sec system protein Asp1	O	O
complement(1300964..1302154)	1190	accessory Sec system protein translocase subunit SecY2	complement(1304178..1305368)	1190	accessory Sec system protein translocase subunit SecY2	O	O
complement(1302179..1303192)	1013	sugar transferase	complement(1305393..1306406)	1013	sugar transferase	O	O
complement(1303302..1304150)	848	hypothetical protein	complement(1306516..1307364)	848	hypothetical protein	O	O
complement(1304272..1304493)	221	hypothetical protein	complement(1307486..1307707)	221	hypothetical protein	O	O
complement(1305109..1306239)	1130	hypothetical protein	complement(1308323..1309453)	1130	hypothetical protein	O	O
complement(1306797..1308311)	1514	hypothetical protein	complement(1310011..1311525)	1514	hypothetical protein	O	O
complement(1308304..1308846)	542	hypothetical protein	complement(1311518..1312060)	542	hypothetical protein	O	O
complement(1309160..1310044)	884	glycosyltransferase family 2 protein	complement(1312374..1313258)	884	glycosyltransferase family 2 protein	O	O
complement(1310300..1311469)	1169	hypothetical protein	complement(1313514..1314683)	1169	hypothetical protein	O	O
complement(1311548..1315369)	3821	hypothetical protein	complement(1314762..1318583)	3821	hypothetical protein	O	O
complement(1316052..1317719)	1667	FAD-dependent oxidoreductase	complement(1319266..1320933)	1667	FAD-dependent oxidoreductase	O	O
complement(1317733..1318296)	563	alkyl hydroperoxide reductase subunit C	complement(1320947..1321510)	563	alkyl hydroperoxide reductase subunit C	O	O
complement(1318396..1319277)	881	L-serine ammonia-lyase, iron-sulfur-dependent, subunit alpha	complement(1321610..1322491)	881	L-serine ammonia-lyase, iron-sulfur-dependent, subunit alpha	O	O
complement(1319289..1319951)	662	serine dehydratase beta chain	complement(1322503..1323165)	662	serine dehydratase beta chain	O	O
complement(1320022..1320714)	692	hypothetical protein	complement(1323236..1323928)	692	hypothetical protein	O	O
complement(1320945..1321214)	269	30S ribosomal protein S14	complement(1324159..1324428)	269	30S ribosomal protein S14	O	O
complement(1321360..1322211)	851	metallophosphoesterase family protein	complement(1324574..1325425)	851	metallophosphoesterase family protein	O	O
1322369..1323592	1223	MFS transporter	1325583..1326806	1223	MFS transporter	O	O
1323613..1324314	701	demethylmenaquinone methyltransferase	1326827..1327528	701	demethylmenaquinone methyltransferase	O	O
1324738..1325877	1139	5-methyltetrahydropteroyltriglutamate--homocystei ne S-methyltransferase	1327952..1329091	1139	5-methyltetrahydropteroyltriglutamate--homocystei ne S-methyltransferase	O	O
1325895..1326638	743	cyclase family protein	1329109..1329852	743	cyclase family protein	O	O
complement(1326700..1327599)	899	prenyltransferase	complement(1329914..1330813)	899	prenyltransferase	O	O
1327926..1328660	734	hypothetical protein	1331140..1331874	734	hypothetical protein	O	O
complement(1328705..1330462)	1757	beta-galactosidase	complement(1331919..1333676)	1757	beta-galactosidase	O	O
complement(1330351..1330722)	371	hypothetical protein	complement(1333565..1333933)	368	hypothetical protein	O	X
complement(1330732..1332654)	1922	PTS sugar transporter subunit IIA	complement(1333946..1335868)	1922	PTS sugar transporter subunit IIA	O	O
complement(1332814..1333836)	1022	LacI family DNA-binding transcriptional regulator	complement(1336028..1337050)	1022	LacI family DNA-binding transcriptional regulator	O	O
1334003..1334482	479	hypothetical protein	1337217..1337696	479	hypothetical protein	O	O
complement(1334534..1335361)	827	exodeoxyribonuclease III	complement(1337748..1338575)	827	exodeoxyribonuclease III	O	O
complement(1335364..1335696)	332	hypothetical protein	complement(1338578..1338910)	332	hypothetical protein	O	O
1335846..1336070	224	hypothetical protein	1339060..1339284	224	hypothetical protein	O	O
1336310..1337233	923	IS30-like element ISLpl1 family transposase	1339524..1340447	923	IS30-like element ISLpl1 family transposase	O	O
complement(1337753..1338112)	359	50S ribosomal protein L19	complement(1340967..1341326)	359	50S ribosomal protein L19	O	O
complement(1338235..1339665)	1430	amino acid permease	complement(1341449..1342879)	1430	amino acid permease	O	O
complement(1339676..1340434)	758	tRNA (guanosine(37)-N1)-methyltransferase TrmD	complement(1342890..1343648)	758	tRNA (guanosine(37)-N1)-methyltransferase TrmD	O	O
complement(1340434..1340940)	506	ribosome maturation factor RimM	complement(1343648..1344154)	506	ribosome maturation factor RimM	O	O
complement(1340995..1341255)	260	KH domain-containing protein	complement(1344209..1344469)	260	KH domain-containing protein	O	O
complement(1341268..1341543)	275	30S ribosomal protein S16	complement(1344482..1344757)	275	30S ribosomal protein S16	O	O
complement(1341642..1343087)	1445	signal recognition particle protein	complement(1344856..1346301)	1445	signal recognition particle protein	O	O
complement(1343089..1343430)	341	putative DNA-binding protein	complement(1346303..1346644)	341	putative DNA-binding protein	O	O
complement(1343445..1344965)	1520	hypothetical protein	complement(1346659..1348179)	1520	hypothetical protein	O	O
complement(1344987..1348550)	3563	chromosome segregation protein SMC	complement(1348201..1351764)	3563	chromosome segregation protein SMC	O	O
complement(1348567..1349268)	701	ribonuclease III	complement(1351781..1352482)	701	ribonuclease III	O	O
complement(1349446..1349700)	254	acyl carrier protein	complement(1352660..1352914)	254	acyl carrier protein	O	O
complement(1349737..1350768)	1031	phosphate acyltransferase PlsX	complement(1352951..1353982)	1031	phosphate acyltransferase PlsX	O	O
complement(1350786..1352822)	2036	ATP-dependent DNA helicase RecG	complement(1354000..1356036)	2036	ATP-dependent DNA helicase RecG	O	O
complement(1352925..1354634)	1709	DAK2 domain-containing protein	complement(1356139..1357848)	1709	DAK2 domain-containing protein	O	O
complement(1354660..1355022)	362	Asp23/Gls24 family envelope stress response protein	complement(1357874..1358236)	362	Asp23/Gls24 family envelope stress response protein	O	O
complement(1355217..1355402)	185	50S ribosomal protein L28	complement(1358431..1358616)	185	50S ribosomal protein L28	O	O
complement(1355552..1356202)	650	thiamine diphosphokinase	complement(1358766..1359416)	650	thiamine diphosphokinase	O	O
complement(1356288..1356941)	653	ribulose-phosphate 3-epimerase	complement(1359502..1360155)	653	ribulose-phosphate 3-epimerase	O	O
complement(1356952..1357842)	890	ribosome small subunit-dependent GTPase A	complement(1360166..1361056)	890	ribosome small subunit-dependent GTPase A	O	O
complement(1357855..1359759)	1904	Stk1 family PASTA domain-containing Ser/Thr kinase	complement(1361069..1362973)	1904	Stk1 family PASTA domain-containing Ser/Thr kinase	O	O
complement(1359763..1360503)	740	Stp1/IreP family PP2C-type Ser/Thr phosphatase	complement(1362977..1363717)	740	Stp1/IreP family PP2C-type Ser/Thr phosphatase	O	O
complement(1360511..1361860)	1349	16S rRNA (cytosine(967)-C(5))-methyltransferase RsmB	complement(1363725..1365074)	1349	16S rRNA (cytosine(967)-C(5))-methyltransferase RsmB	O	O
complement(1361850..1362803)	953	methionyl-tRNA formyltransferase	complement(1365064..1366017)	953	methionyl-tRNA formyltransferase	O	O
complement(1362821..1365250)	2429	primosomal protein N'	complement(1366035..1368464)	2429	primosomal protein N'	O	O
complement(1365251..1366456)	1205	bifunctional phosphopantothenoylcysteine decarboxylase/phosphopantothenate--cysteine ligase CoaBC	complement(1368465..1369670)	1205	bifunctional phosphopantothenoylcysteine decarboxylase/phosphopantothenate--cysteine ligase CoaBC	O	O
complement(1366567..1366785)	218	DNA-directed RNA polymerase subunit omega	complement(1369781..1369999)	218	DNA-directed RNA polymerase subunit omega	O	O
complement(1366782..1367402)	620	guanylate kinase	complement(1369996..1370616)	620	guanylate kinase	O	O
1367561..1367893	332	hypothetical protein	1370775..1371107	332	hypothetical protein	O	O
complement(1368034..1369713)	1679	DNA repair protein RecN	complement(1371248..1372927)	1679	DNA repair protein RecN	O	O
complement(1369729..1370181)	452	arginine repressor	complement(1372943..1373395)	452	arginine repressor	O	O
complement(1370200..1371021)	821	TlyA family rRNA (cytidine-2'-O)-methyltransferase	complement(1373414..1374235)	821	TlyA family rRNA (cytidine-2'-O)-methyltransferase	O	O
complement(1371033..1371905)	872	polyprenyl synthetase family protein	complement(1374247..1375119)	872	polyprenyl synthetase family protein	O	O
complement(1371923..1372204)	281	exodeoxyribonuclease VII small subunit	complement(1375137..1375418)	281	exodeoxyribonuclease VII small subunit	O	O
complement(1372206..1373543)	1337	exodeoxyribonuclease VII large subunit	complement(1375420..1376757)	1337	exodeoxyribonuclease VII large subunit	O	O
complement(1373536..1374396)	860	tetrahydrofolate dehydrogenase/cyclohydrolase catalytic domain-containing protein	complement(1376750..1377610)	860	tetrahydrofolate dehydrogenase/cyclohydrolase catalytic domain-containing protein	O	O
complement(1374527..1374943)	416	transcription antitermination factor NusB	complement(1377741..1378157)	416	transcription antitermination factor NusB	O	O
complement(1374945..1375382)	437	Asp23/Gls24 family envelope stress response protein	complement(1378159..1378596)	437	Asp23/Gls24 family envelope stress response protein	O	O
complement(1375472..1376146)	674	hypothetical protein	complement(1378686..1379360)	674	hypothetical protein	O	O
complement(1376148..1377224)	1076	aminopeptidase P family protein	complement(1379362..1380438)	1076	aminopeptidase P family protein	O	O
complement(1377237..1377944)	707	YggS family pyridoxal phosphate-dependent enzyme	complement(1380451..1381158)	707	YggS family pyridoxal phosphate-dependent enzyme	O	O
complement(1378079..1378360)	281	50S ribosomal protein L27	complement(1381293..1381574)	281	50S ribosomal protein L27	O	O
complement(1378386..1378709)	323	ribosomal-processing cysteine protease Prp	complement(1381600..1381923)	323	ribosomal-processing cysteine protease Prp	O	O
complement(1378725..1379033)	308	50S ribosomal protein L21	complement(1381939..1382247)	308	50S ribosomal protein L21	O	O
complement(1379276..1380658)	1382	group II intron reverse transcriptase/maturase	complement(1382490..1383872)	1382	group II intron reverse transcriptase/maturase	O	O
complement(1381159..1381719)	560	TetR/AcrR family transcriptional regulator	complement(1384373..1384933)	560	TetR/AcrR family transcriptional regulator	O	O
1381977..1382052	75	tRNA-Arg	1385191..1385266	75	tRNA-Arg	O	O
1382279..1382413	134	hypothetical protein	1385493..1385627	134	hypothetical protein	O	O
complement(1382476..1382982)	506	dUTP diphosphatase	complement(1385690..1386196)	506	dUTP diphosphatase	O	O
complement(1383012..1384040)	1028	hypothetical protein	complement(1386226..1387254)	1028	hypothetical protein	O	O
complement(1384030..1384917)	887	hypothetical protein	complement(1387244..1388131)	887	hypothetical protein	O	O
complement(1385102..1385416)	314	metal-sulfur cluster assembly factor	complement(1388316..1388630)	314	metal-sulfur cluster assembly factor	O	O
complement(1385419..1385946)	527	peptide-methionine (S)-S-oxide reductase MsrA	complement(1388633..1389160)	527	peptide-methionine (S)-S-oxide reductase MsrA	O	O
complement(1386214..1386984)	770	Fic family protein	complement(1389428..1390198)	770	Fic family protein	O	O
complement(1387043..1387198)	155	hypothetical protein	complement(1390257..1390412)	155	hypothetical protein	O	O
complement(1387405..1388001)	596	hypothetical protein	complement(1390619..1391215)	596	hypothetical protein	O	O
complement(1388061..1389335)	1274	ParM/StbA family protein	complement(1391275..1392549)	1274	ParM/StbA family protein	O	O
complement(1389730..1390188)	458	IS200/IS605 family transposase	complement(1392944..1393402)	458	IS200/IS605 family transposase	O	O
complement(1390451..1391125)	674	hypothetical protein	complement(1393665..1394339)	674	hypothetical protein	O	O
complement(1391141..1391782)	641	hypothetical protein	complement(1394355..1394996)	641	hypothetical protein	O	O
complement(1392058..1393308)	1250	RNA-guided endonuclease TnpB family protein	complement(1395272..1396522)	1250	RNA-guided endonuclease TnpB family protein	O	O
1393383..1393832	449	IS200/IS605 family transposase	1396597..1397046	449	IS200/IS605 family transposase	O	O
complement(1393820..1394302)	482	hypothetical protein	complement(1397034..1397516)	482	hypothetical protein	O	O
complement(1394448..1394618)	170	hypothetical protein	complement(1397662..1397832)	170	hypothetical protein	O	O
complement(1394659..1396965)	2306	hypothetical protein	complement(1397873..1400179)	2306	hypothetical protein	O	O
complement(1397038..1398018)	980	hypothetical protein	complement(1400252..1401232)	980	hypothetical protein	O	O
complement(1398155..1398691)	536	hypothetical protein	complement(1401369..1401905)	536	hypothetical protein	O	O
complement(1398814..1399083)	269	type II toxin-antitoxin system mRNA interferase toxin YoeB	complement(1402028..1402297)	269	type II toxin-antitoxin system mRNA interferase toxin YoeB	O	O
complement(1399070..1399357)	287	hypothetical protein	complement(1402284..1402571)	287	hypothetical protein	O	O
complement(1399434..1399586)	152	hypothetical protein	complement(1402648..1402800)	152	hypothetical protein	O	O
complement(1399648..1400616)	968	IS30 family transposase	complement(1402862..1403830)	968	IS30 family transposase	O	O
1400798..1401148	350	hypothetical protein	1404012..1404362	350	hypothetical protein	O	O
complement(1401385..1401567)	182	hypothetical protein	complement(1404599..1404781)	182	hypothetical protein	O	O
complement(1401649..1403658)	2009	hypothetical protein	complement(1404863..1406872)	2009	hypothetical protein	O	O
complement(1403689..1404126)	437	hypothetical protein	complement(1406903..1407340)	437	hypothetical protein	O	O
complement(1404153..1404608)	455	hypothetical protein	complement(1407367..1407822)	455	hypothetical protein	O	O
complement(1404610..1404918)	308	hypothetical protein	complement(1407824..1408132)	308	hypothetical protein	O	O
complement(1405292..1405912)	620	hypothetical protein	complement(1408506..1409126)	620	hypothetical protein	O	O
complement(1405937..1406527)	590	hypothetical protein	complement(1409151..1409741)	590	hypothetical protein	O	O
complement(1406537..1406875)	338	hypothetical protein	complement(1409751..1410089)	338	hypothetical protein	O	O
complement(1406865..1407521)	656	hypothetical protein	complement(1410079..1410726)	647	hypothetical protein	O	X
complement(1407540..1407983)	443	hypothetical protein	complement(1410754..1411197)	443	hypothetical protein	O	O
complement(1408005..1408304)	299	hypothetical protein	complement(1411219..1411518)	299	hypothetical protein	O	O
complement(1408355..1408702)	347	hypothetical protein	complement(1411569..1411916)	347	hypothetical protein	O	O
complement(1408707..1409000)	293	hypothetical protein	complement(1411921..1412214)	293	hypothetical protein	O	O
complement(1409015..1410034)	1019	hypothetical protein	complement(1412229..1413248)	1019	hypothetical protein	O	O
complement(1410027..1410563)	536	thioredoxin family protein	complement(1413241..1413777)	536	thioredoxin family protein	O	O
complement(1410608..1410943)	335	hypothetical protein	complement(1413822..1414157)	335	hypothetical protein	O	O
complement(1411372..1411590)	218	hypothetical protein	complement(1414586..1414804)	218	hypothetical protein	O	O
complement(1411602..1411997)	395	hypothetical protein	complement(1414816..1415211)	395	hypothetical protein	O	O
complement(1412014..1413222)	1208	hypothetical protein	complement(1415228..1416436)	1208	hypothetical protein	O	O
complement(1413237..1413551)	314	hypothetical protein	complement(1416451..1416765)	314	hypothetical protein	O	O
complement(1413575..1413913)	338	hypothetical protein	complement(1416789..1417127)	338	hypothetical protein	O	O
complement(1413937..1414305)	368	hypothetical protein	complement(1417151..1417519)	368	hypothetical protein	O	O
complement(1414350..1415036)	686	hypothetical protein	complement(1417564..1418250)	686	hypothetical protein	O	O
complement(1415053..1415283)	230	helix-turn-helix transcriptional regulator	complement(1418267..1418497)	230	helix-turn-helix transcriptional regulator	O	O
complement(1415283..1415525)	242	hypothetical protein	complement(1418497..1418739)	242	hypothetical protein	O	O
complement(1415522..1415698)	176	hypothetical protein	complement(1418736..1418912)	176	hypothetical protein	O	O
complement(1415726..1416058)	332	hypothetical protein	complement(1418940..1419272)	332	hypothetical protein	O	O
complement(1416069..1416269)	200	hypothetical protein	complement(1419283..1419483)	200	hypothetical protein	O	O
complement(1416412..1416579)	167	hypothetical protein	complement(1419626..1419793)	167	hypothetical protein	O	O
complement(1416603..1418012)	1409	hypothetical protein	complement(1419817..1421226)	1409	hypothetical protein	O	O
complement(1418017..1418307)	290	hypothetical protein	complement(1421231..1421521)	290	hypothetical protein	O	O
complement(1418319..1418756)	437	hypothetical protein	complement(1421533..1421970)	437	hypothetical protein	O	O
complement(1418840..1419085)	245	hypothetical protein	complement(1422054..1422299)	245	hypothetical protein	O	O
complement(1419113..1419382)	269	hypothetical protein	complement(1422327..1422596)	269	hypothetical protein	O	O
1419550..1419978	428	hypothetical protein	1422764..1423192	428	hypothetical protein	O	O
1420034..1420501	467	hypothetical protein	1423248..1423715	467	hypothetical protein	O	O
1420552..1421736	1184	site-specific integrase	1423766..1424950	1184	site-specific integrase	O	O
1421835..1422239	404	hypothetical protein	1425049..1425453	404	hypothetical protein	O	O
complement(1422808..1423659)	851	MetQ/NlpA family ABC transporter substrate-binding protein	complement(1426022..1426873)	851	MetQ/NlpA family ABC transporter substrate-binding protein	O	O
1424104..1424229	125	hypothetical protein	1427318..1427443	125	hypothetical protein	O	O
complement(1424299..1425480)	1181	aminotransferase class I/II-fold pyridoxal phosphate-dependent enzyme	complement(1427513..1428694)	1181	aminotransferase class I/II-fold pyridoxal phosphate-dependent enzyme	O	O
complement(1425594..1427099)	1505	glutamate--tRNA ligase	complement(1428808..1430313)	1505	glutamate--tRNA ligase	O	O
complement(1427345..1428688)	1343	type I glutamate--ammonia ligase	complement(1430559..1431902)	1343	type I glutamate--ammonia ligase	O	O
complement(1428858..1429781)	923	tRNA (adenosine(37)-N6)-dimethylallyltransferase MiaA	complement(1432072..1432995)	923	tRNA (adenosine(37)-N6)-dimethylallyltransferase MiaA	O	O
1429896..1430072	176	DUF3042 family protein	1433110..1433286	176	DUF3042 family protein	O	O
complement(1430306..1430719)	413	rhodanese-like domain-containing protein	complement(1433520..1433933)	413	rhodanese-like domain-containing protein	O	O
complement(1430739..1431710)	971	ROK family glucokinase	complement(1433953..1434924)	971	ROK family glucokinase	O	O
complement(1431735..1431974)	239	YqgQ family protein	complement(1434949..1435188)	239	YqgQ family protein	O	O
complement(1431981..1432640)	659	rhomboid family intramembrane serine protease	complement(1435195..1435854)	659	rhomboid family intramembrane serine protease	O	O
complement(1432644..1433198)	554	5-formyltetrahydrofolate cyclo-ligase	complement(1435858..1436412)	554	5-formyltetrahydrofolate cyclo-ligase	O	O
complement(1433336..1433485)	149	50S ribosomal protein L33	complement(1436550..1436699)	149	50S ribosomal protein L33	O	O
complement(1433624..1435702)	2078	penicillin-binding protein 2	complement(1436838..1438916)	2078	penicillin-binding protein 2	O	O
1435933..1438548	2615	YfhO family protein	1439147..1441762	2615	YfhO family protein	O	O
complement(1438617..1439006)	389	hypothetical protein	complement(1441831..1442220)	389	hypothetical protein	O	O
complement(1439155..1439631)	476	transcription elongation factor GreA	complement(1442369..1442845)	476	transcription elongation factor GreA	O	O
complement(1439695..1440351)	656	uridine kinase	complement(1442909..1443565)	656	uridine kinase	O	O
complement(1440463..1441101)	638	hypothetical protein	complement(1443677..1444315)	638	hypothetical protein	O	O
complement(1441286..1443703)	2417	phenylalanine--tRNA ligase subunit beta	complement(1444500..1446917)	2417	phenylalanine--tRNA ligase subunit beta	O	O
complement(1443710..1444756)	1046	phenylalanine--tRNA ligase subunit alpha	complement(1446924..1447970)	1046	phenylalanine--tRNA ligase subunit alpha	O	O
complement(1445170..1445388)	218	hypothetical protein	complement(1448384..1448602)	218	hypothetical protein	O	O
complement(1445409..1445915)	506	hydrolase	complement(1448623..1449129)	506	hydrolase	O	O
complement(1445980..1446756)	776	RNA methyltransferase	complement(1449194..1449970)	776	RNA methyltransferase	O	O
1446855..1447130	275	acylphosphatase	1450069..1450344	275	acylphosphatase	O	O
1447229..1448179	950	membrane protein insertase YidC	1450443..1451393	950	membrane protein insertase YidC	O	O
1448243..1448653	410	peptide deformylase	1451457..1451867	410	peptide deformylase	O	O
1448792..1449391	599	hypothetical protein	1452006..1452605	599	hypothetical protein	O	O
1449363..1450112	749	hypothetical protein	1452577..1453326	749	hypothetical protein	O	O
complement(1450300..1451793)	1493	glutamate/gamma-aminobutyrate family transporter YjeM				X	X
			complement(1453514..1454503)	989	hypothetical protein	X	X
			1454445..1454609	164	hypothetical protein	X	X
			complement(1454649..1454783)	134	hypothetical protein	X	X
			complement(1454925..1455059)	134	hypothetical protein	X	X
complement(1451983..1453458)	1475	HAMP domain-containing histidine kinase	complement(1455197..1456672)	1475	HAMP domain-containing histidine kinase	O	O
complement(1453471..1454157)	686	response regulator transcription factor	complement(1456685..1457371)	686	response regulator transcription factor	O	O
complement(1454380..1454559)	179	50S ribosomal protein L32	complement(1457594..1457773)	179	50S ribosomal protein L32	O	O
complement(1454614..1455171)	557	YceD family protein	complement(1457828..1458385)	557	YceD family protein	O	O
complement(1455301..1456434)	1133	nucleotidyltransferase	complement(1458515..1459648)	1133	nucleotidyltransferase	O	O
complement(1456446..1457186)	740	class I SAM-dependent methyltransferase	complement(1459660..1460400)	740	class I SAM-dependent methyltransferase	O	O
complement(1457186..1457542)	356	ribosome silencing factor	complement(1460400..1460756)	356	ribosome silencing factor	O	O
complement(1457542..1458156)	614	bis(5'-nucleosyl)-tetraphosphatase (symmetrical) YqeK	complement(1460756..1461370)	614	bis(5'-nucleosyl)-tetraphosphatase (symmetrical) YqeK	O	O
complement(1458149..1458793)	644	nicotinate-nucleotide adenylyltransferase	complement(1461363..1462007)	644	nicotinate-nucleotide adenylyltransferase	O	O
complement(1458815..1459126)	311	ribosome assembly RNA-binding protein YhbY	complement(1462029..1462340)	311	ribosome assembly RNA-binding protein YhbY	O	O
complement(1459150..1460277)	1127	ribosome biogenesis GTPase YqeH	complement(1462364..1463491)	1127	ribosome biogenesis GTPase YqeH	O	O
complement(1460270..1460800)	530	YqeG family HAD IIIA-type phosphatase	complement(1463484..1464014)	530	YqeG family HAD IIIA-type phosphatase	O	O
complement(1460954..1461307)	353	50S ribosomal protein L20	complement(1464168..1464521)	353	50S ribosomal protein L20	O	O
complement(1461352..1461549)	197	50S ribosomal protein L35	complement(1464566..1464763)	197	50S ribosomal protein L35	O	O
complement(1461572..1462084)	512	translation initiation factor IF-3	complement(1464786..1465298)	512	translation initiation factor IF-3	O	O
complement(1462310..1463251)	941	primosomal protein DnaI	complement(1465524..1466465)	941	primosomal protein DnaI	O	O
complement(1463272..1464627)	1355	DnaD domain protein	complement(1466486..1467841)	1355	DnaD domain protein	O	O
complement(1464645..1465109)	464	transcriptional regulator NrdR	complement(1467859..1468323)	464	transcriptional regulator NrdR	O	O
complement(1465155..1465754)	599	dephospho-CoA kinase	complement(1468369..1468968)	599	dephospho-CoA kinase	O	O
complement(1465758..1466588)	830	bifunctional DNA-formamidopyrimidine glycosylase/DNA-(apurinic or apyrimidinic site) lyase	complement(1468972..1469802)	830	bifunctional DNA-formamidopyrimidine glycosylase/DNA-(apurinic or apyrimidinic site) lyase	O	O
complement(1466603..1469269)	2666	DNA polymerase I	complement(1469817..1472483)	2666	DNA polymerase I	O	O
1469393..1470070	677	YoaK family protein	1472607..1473284	677	YoaK family protein	O	O
complement(1470156..1470833)	677	IS3 family transposase	complement(1473370..1474047)	677	IS3 family transposase	O	O
complement(1471004..1471717)	713	helix-turn-helix domain-containing protein	complement(1474218..1474931)	713	helix-turn-helix domain-containing protein	O	O
complement(1471852..1472565)	713	Bax inhibitor-1/YccA family protein	complement(1475066..1475779)	713	Bax inhibitor-1/YccA family protein	O	O
complement(1472657..1473961)	1304	UDP-N-acetylmuramate--L-alanine ligase	complement(1475871..1477175)	1304	UDP-N-acetylmuramate--L-alanine ligase	O	O
complement(1474088..1474735)	647	DUF4479 and tRNA-binding domain-containing protein	complement(1477302..1477949)	647	DUF4479 and tRNA-binding domain-containing protein	O	O
complement(1474864..1475184)	320	thioredoxin family protein	complement(1478078..1478398)	320	thioredoxin family protein	O	O
1475349..1475687	338	PepSY domain-containing protein	1478563..1478901	338	PepSY domain-containing protein	O	O
1475739..1476659	920	glutaminase A	1478953..1479873	920	glutaminase A	O	O
complement(1476797..1477765)	968	IS30-like element IS6770 family transposase	complement(1480011..1480979)	968	IS30-like element IS6770 family transposase	O	O
complement(1477970..1478611)	641	tRNA (guanosine(46)-N7)-methyltransferase TrmB	complement(1481184..1481825)	641	tRNA (guanosine(46)-N7)-methyltransferase TrmB	O	O
complement(1478624..1479826)	1202	ABC transporter permease	complement(1481838..1483040)	1202	ABC transporter permease	O	O
complement(1479819..1480556)	737	ABC transporter ATP-binding protein	complement(1483033..1483770)	737	ABC transporter ATP-binding protein	O	O
1480693..1481127	434	HIT family protein	1483907..1484341	434	HIT family protein	O	O
1481130..1481363	233	hypothetical protein	1484344..1484577	233	hypothetical protein	O	O
complement(1481503..1481787)	284	hypothetical protein	complement(1484717..1485001)	284	hypothetical protein	O	O
complement(1482166..1483101)	935	peptidylprolyl isomerase	complement(1485380..1486315)	935	peptidylprolyl isomerase	O	O
complement(1483216..1485708)	2492	AAA family ATPase	complement(1486430..1488922)	2492	AAA family ATPase	O	O
complement(1485712..1486896)	1184	DNA repair exonuclease	complement(1488926..1490110)	1184	DNA repair exonuclease	O	O
complement(1486976..1487347)	371	YlbF family regulator	complement(1490190..1490561)	371	YlbF family regulator	O	O
complement(1487396..1489561)	2165	PBP1A family penicillin-binding protein	complement(1490610..1492775)	2165	PBP1A family penicillin-binding protein	O	O
complement(1489727..1491415)	1688	arginine--tRNA ligase	complement(1492941..1494629)	1688	arginine--tRNA ligase	O	O
1491776..1492591	815	bifunctional hydroxymethylpyrimidine kinase/phosphomethylpyrimidine kinase	1494990..1495805	815	bifunctional hydroxymethylpyrimidine kinase/phosphomethylpyrimidine kinase	O	O
1492604..1493542	938	L-lactate dehydrogenase	1495818..1496756	938	L-lactate dehydrogenase	O	O
complement(1493593..1493664)	71	tRNA-Gly	complement(1496807..1496878)	71	tRNA-Gly	O	O
complement(1493728..1494000)	272	hypothetical protein	complement(1496942..1497214)	272	hypothetical protein	O	O
1494142..1494477	335	hypothetical protein	1497356..1497691	335	hypothetical protein	O	O
complement(1494443..1495606)	1163	dihydropteroate synthase	complement(1497657..1498820)	1163	dihydropteroate synthase	O	O
complement(1495608..1496195)	587	non-canonical purine NTP pyrophosphatase	complement(1498822..1499409)	587	non-canonical purine NTP pyrophosphatase	O	O
complement(1496185..1497444)	1259	Mur ligase family protein	complement(1499399..1500658)	1259	Mur ligase family protein	O	O
complement(1497431..1498009)	578	GTP cyclohydrolase I FolE	complement(1500645..1501223)	578	GTP cyclohydrolase I FolE	O	O
complement(1497991..1498503)	512	2-amino-4-hydroxy-6-hydroxymethyldihydropteridine diphosphokinase	complement(1501205..1501717)	512	2-amino-4-hydroxy-6-hydroxymethyldihydropteridine diphosphokinase	O	O
complement(1498506..1498841)	335	dihydroneopterin aldolase	complement(1501720..1502055)	335	dihydroneopterin aldolase	O	O
complement(1498929..1499324)	395	ASCH domain-containing protein	complement(1502143..1502538)	395	ASCH domain-containing protein	O	O
complement(1499475..1500560)	1085	site-specific integrase	complement(1502689..1503774)	1085	site-specific integrase	O	O
1500944..1501156	212	hypothetical protein	1504158..1504370	212	hypothetical protein	O	O
complement(1501312..1501941)	629	hypothetical protein	complement(1504526..1505155)	629	hypothetical protein	O	O
1502077..1502262	185	hypothetical protein	1505291..1505476	185	hypothetical protein	O	O
1502275..1502610	335	hypothetical protein	1505489..1505824	335	hypothetical protein	O	O
1502682..1503317	635	phage repressor protein	1505896..1506531	635	phage repressor protein	O	O
1503337..1503612	275	hypothetical protein	1506551..1506826	275	hypothetical protein	O	O
1503656..1503793	137	hypothetical protein	1506870..1507007	137	hypothetical protein	O	O
1503807..1504121	314	hypothetical protein	1507021..1507335	314	hypothetical protein	O	O
1504293..1504568	275	hypothetical protein	1507507..1507782	275	hypothetical protein	O	O
1504561..1504845	284	hypothetical protein	1507775..1508059	284	hypothetical protein	O	O
1504836..1505306	470	hypothetical protein	1508050..1508520	470	hypothetical protein	O	O
1505306..1505530	224	hypothetical protein	1508520..1508744	224	hypothetical protein	O	O
1505547..1506101	554	hypothetical protein	1508761..1509315	554	hypothetical protein	O	O
1506350..1506532	182	hypothetical protein	1509564..1509746	182	hypothetical protein	O	O
1506545..1506964	419	hypothetical protein	1509759..1510178	419	hypothetical protein	O	O
1506968..1507369	401	hypothetical protein	1510182..1510583	401	hypothetical protein	O	O
1508630..1508809	179	hypothetical protein	1511844..1512023	179	hypothetical protein	O	O
1509828..1510007	179	hypothetical protein	1513042..1513221	179	hypothetical protein	O	O
1510009..1510191	182	hypothetical protein	1513223..1513405	182	hypothetical protein	O	O
complement(1510745..1510830)	85	tRNA-Leu	complement(1513959..1514044)	85	tRNA-Leu	O	O
complement(1510912..1511190)	278	hypothetical protein	complement(1514126..1514404)	278	hypothetical protein	O	O
complement(1511535..1512212)	677	type II CAAX endopeptidase family protein	complement(1514749..1515426)	677	type II CAAX endopeptidase family protein	O	O
complement(1512212..1512424)	212	hypothetical protein	complement(1515426..1515638)	212	hypothetical protein	O	O
complement(1512556..1513479)	923	ribokinase	complement(1515770..1516693)	923	ribokinase	O	O
complement(1513536..1514552)	1016	substrate-binding domain-containing protein	complement(1516750..1517766)	1016	substrate-binding domain-containing protein	O	O
complement(1514634..1515242)	608	hypothetical protein	complement(1517848..1518456)	608	hypothetical protein	O	O
1515458..1516090	632	deoxynucleoside kinase	1518672..1519304	632	deoxynucleoside kinase	O	O
complement(1516125..1517153)	1028	hypothetical protein	complement(1519339..1520367)	1028	hypothetical protein	O	O
complement(1517260..1517757)	497	universal stress protein	complement(1520474..1520971)	497	universal stress protein	O	O
complement(1517798..1519201)	1403	dipeptidase PepV	complement(1521012..1522415)	1403	dipeptidase PepV	O	O
1519290..1520150	860	NAD(P)H-hydrate dehydratase	1522504..1523364	860	NAD(P)H-hydrate dehydratase	O	O
complement(1520215..1521864)	1649	polysaccharide biosynthesis protein	complement(1523429..1525090)	1661	polysaccharide biosynthesis protein	O	X
complement(1521979..1522242)	263	hypothetical protein	complement(1525193..1525456)	263	hypothetical protein	O	O
complement(1522305..1524725)	2420	leucine--tRNA ligase	complement(1525519..1527939)	2420	leucine--tRNA ligase	O	O
complement(1525047..1526234)	1187	methionine adenosyltransferase	complement(1528261..1529448)	1187	methionine adenosyltransferase	O	O
complement(1526395..1526934)	539	DNA-3-methyladenine glycosylase I	complement(1529609..1530148)	539	DNA-3-methyladenine glycosylase I	O	O
complement(1527014..1528453)	1439	MFS transporter	complement(1530228..1531667)	1439	MFS transporter	O	O
1528577..1529032	455	Fur family transcriptional regulator	1531791..1532246	455	Fur family transcriptional regulator	O	O
complement(1529064..1530410)	1346	amino acid permease	complement(1532278..1533624)	1346	amino acid permease	O	O
1530546..1531112	566	hypothetical protein	1533760..1534326	566	hypothetical protein	O	O
1531124..1531291	167	hypothetical protein	1534338..1534505	167	hypothetical protein	O	O
1531460..1531984	524	DUF308 domain-containing protein	1534674..1535198	524	DUF308 domain-containing protein	O	O
complement(1532008..1532451)	443	hypothetical protein	complement(1535222..1535665)	443	hypothetical protein	O	O
complement(1532451..1533953)	1502	Y-family DNA polymerase	complement(1535665..1537167)	1502	Y-family DNA polymerase	O	O
complement(1534080..1534511)	431	Hsp20/alpha crystallin family protein	complement(1537294..1537725)	431	Hsp20/alpha crystallin family protein	O	O
1534644..1535492	848	aldo/keto reductase	1537858..1538706	848	aldo/keto reductase	O	O
complement(1535583..1537226)	1643	hypothetical protein	complement(1538797..1540440)	1643	hypothetical protein	O	O
1537522..1538283	761	exodeoxyribonuclease III	1540736..1541497	761	exodeoxyribonuclease III	O	O
1538378..1539754	1376	IS3 family transposase	1541592..1542968	1376	IS3 family transposase	O	O
complement(1539891..1540598)	707	LysM domain-containing protein	complement(1543105..1543812)	707	LysM domain-containing protein	O	O
complement(1540928..1542628)	1700	phosphoenolpyruvate carboxykinase	complement(1544142..1545842)	1700	phosphoenolpyruvate carboxykinase	O	O
complement(1542783..1543592)	809	LysM peptidoglycan-binding domain-containing protein	complement(1545997..1546806)	809	LysM peptidoglycan-binding domain-containing protein	O	O
complement(1543977..1544867)	890	hypothetical protein	complement(1547191..1548081)	890	hypothetical protein	O	O
complement(1544879..1545457)	578	anaerobic ribonucleoside-triphosphate reductase activating protein	complement(1548093..1548671)	578	anaerobic ribonucleoside-triphosphate reductase activating protein	O	O
complement(1545523..1547757)	2234	anaerobic ribonucleoside-triphosphate reductase	complement(1548737..1550971)	2234	anaerobic ribonucleoside-triphosphate reductase	O	O
1548152..1549558	1406	DHA2 family efflux MFS transporter permease subunit	1551366..1552772	1406	DHA2 family efflux MFS transporter permease subunit	O	O
complement(1549627..1551009)	1382	group II intron reverse transcriptase/maturase	complement(1552841..1554223)	1382	group II intron reverse transcriptase/maturase	O	O
complement(1551598..1551909)	311	hypothetical protein	complement(1554812..1555123)	311	hypothetical protein	O	O
1551971..1552558	587	site-specific integrase	1555185..1555772	587	site-specific integrase	O	O
1552591..1552776	185	hypothetical protein	1555805..1555990	185	hypothetical protein	O	O
complement(1552717..1553205)	488	cyclic pyranopterin monophosphate synthase MoaC	complement(1555931..1556419)	488	cyclic pyranopterin monophosphate synthase MoaC	O	O
complement(1553242..1553385)	143	hypothetical protein	complement(1556456..1556599)	143	hypothetical protein	O	O
1553814..1554812	998	GTP 3',8-cyclase MoaA	1557028..1558026	998	GTP 3',8-cyclase MoaA	O	O
1554817..1555155	338	metal-sulfur cluster assembly factor	1558031..1558369	338	metal-sulfur cluster assembly factor	O	O
complement(1555254..1556630)	1376	IS3 family transposase	complement(1558468..1559844)	1376	IS3 family transposase	O	O
1556867..1557772	905	hypothetical protein	1560081..1560986	905	hypothetical protein	O	O
1557776..1558057	281	hypothetical protein	1560990..1561271	281	hypothetical protein	O	O
complement(1558338..1559249)	911	hypothetical protein	complement(1561552..1562463)	911	hypothetical protein	O	O
complement(1559249..1559683)	434	hypothetical protein	complement(1562463..1562897)	434	hypothetical protein	O	O
complement(1559709..1559963)	254	hypothetical protein	complement(1562923..1563177)	254	hypothetical protein	O	O
complement(1559966..1560151)	185	hypothetical protein	complement(1563180..1563365)	185	hypothetical protein	O	O
complement(1560144..1565708)	5564	hypothetical protein	complement(1563358..1568922)	5564	hypothetical protein	O	O
complement(1565705..1566490)	785	hypothetical protein	complement(1568919..1569704)	785	hypothetical protein	O	O
complement(1566502..1569729)	3227	phage tail tape measure protein	complement(1569716..1572943)	3227	phage tail tape measure protein	O	O
complement(1569722..1570048)	326	hypothetical protein	complement(1572936..1573283)	347	hypothetical protein	O	X
complement(1570162..1570494)	332	tail assembly chaperone	complement(1573376..1573708)	332	tail assembly chaperone	O	O
complement(1570525..1571109)	584	phage tail tube protein	complement(1573739..1574323)	584	phage tail tube protein	O	O
complement(1571125..1571523)	398	DUF3168 domain-containing protein	complement(1574339..1574737)	398	DUF3168 domain-containing protein	O	O
complement(1571520..1571879)	359	hypothetical protein	complement(1574734..1575093)	359	hypothetical protein	O	O
complement(1571866..1572183)	317	hypothetical protein	complement(1575080..1575397)	317	hypothetical protein	O	O
complement(1572167..1572553)	386	phage head-tail connector protein	complement(1575381..1575767)	386	phage head-tail connector protein	O	O
complement(1572707..1573570)	863	hypothetical protein	complement(1575921..1576784)	863	hypothetical protein	O	O
complement(1573583..1574194)	611	DUF4355 domain-containing protein	complement(1576797..1577408)	611	DUF4355 domain-containing protein	O	O
complement(1574377..1574577)	200	hypothetical protein	complement(1577591..1577791)	200	hypothetical protein	O	O
complement(1574570..1576441)	1871	hypothetical protein	complement(1577784..1579655)	1871	hypothetical protein	O	O
complement(1576425..1577807)	1382	phage portal protein	complement(1579639..1581021)	1382	phage portal protein	O	O
complement(1577819..1579090)	1271	PBSX family phage terminase large subunit	complement(1581033..1582304)	1271	PBSX family phage terminase large subunit	O	O
complement(1579077..1579511)	434	terminase small subunit	complement(1582291..1582725)	434	terminase small subunit	O	O
complement(1579549..1580034)	485	hypothetical protein	complement(1582763..1583248)	485	hypothetical protein	O	O
complement(1580226..1580684)	458	transcriptional regulator	complement(1583440..1583898)	458	transcriptional regulator	O	O
complement(1580835..1581011)	176	hypothetical protein	complement(1584049..1584225)	176	hypothetical protein	O	O
complement(1581023..1581424)	401	hypothetical protein	complement(1584237..1584638)	401	hypothetical protein	O	O
complement(1581424..1581666)	242	hypothetical protein	complement(1584638..1584880)	242	hypothetical protein	O	O
complement(1581666..1581878)	212	hypothetical protein	complement(1584880..1585092)	212	hypothetical protein	O	O
complement(1581878..1582228)	350	hypothetical protein	complement(1585092..1585442)	350	hypothetical protein	O	O
complement(1582228..1582464)	236	hypothetical protein	complement(1585442..1585678)	236	hypothetical protein	O	O
complement(1582461..1582637)	176	hypothetical protein	complement(1585675..1585851)	176	hypothetical protein	O	O
complement(1582634..1582882)	248	hypothetical protein	complement(1585848..1586096)	248	hypothetical protein	O	O
complement(1583067..1583402)	335	VRR-NUC domain-containing protein	complement(1586281..1586616)	335	VRR-NUC domain-containing protein	O	O
1583445..1583645	200	hypothetical protein	1586659..1586859	200	hypothetical protein	O	O
complement(1583590..1583808)	218	hypothetical protein	complement(1586804..1587022)	218	hypothetical protein	O	O
complement(1583798..1584004)	206	hypothetical protein	complement(1587012..1587218)	206	hypothetical protein	O	O
complement(1584256..1585482)	1226	hypothetical protein	complement(1587470..1588696)	1226	hypothetical protein	O	O
complement(1585472..1586263)	791	bifunctional DNA primase/polymerase	complement(1588686..1589477)	791	bifunctional DNA primase/polymerase	O	O
complement(1586422..1586937)	515	hypothetical protein	complement(1589636..1590151)	515	hypothetical protein	O	O
complement(1586995..1587963)	968	IS30 family transposase	complement(1590209..1591177)	968	IS30 family transposase	O	O
complement(1588029..1588787)	758	hypothetical protein	complement(1591243..1592001)	758	hypothetical protein	O	O
complement(1588798..1590168)	1370	DEAD/DEAH box helicase	complement(1592012..1593382)	1370	DEAD/DEAH box helicase	O	O
complement(1590168..1590647)	479	hypothetical protein	complement(1593382..1593861)	479	hypothetical protein	O	O
complement(1590647..1590919)	272	hypothetical protein	complement(1593861..1594133)	272	hypothetical protein	O	O
complement(1590912..1591100)	188	hypothetical protein	complement(1594126..1594314)	188	hypothetical protein	O	O
complement(1591087..1591308)	221	hypothetical protein	complement(1594301..1594522)	221	hypothetical protein	O	O
complement(1591335..1591499)	164	hypothetical protein	complement(1594549..1594713)	164	hypothetical protein	O	O
complement(1591654..1591980)	326	hypothetical protein	complement(1594868..1595194)	326	hypothetical protein	O	O
complement(1592011..1592256)	245	hypothetical protein	complement(1595225..1595470)	245	hypothetical protein	O	O
1592394..1592726	332	helix-turn-helix transcriptional regulator	1595608..1595940	332	helix-turn-helix transcriptional regulator	O	O
1592732..1593190	458	hypothetical protein	1595946..1596404	458	hypothetical protein	O	O
1593202..1594080	878	hypothetical protein	1596416..1597294	878	hypothetical protein	O	O
1594092..1594526	434	hypothetical protein	1597306..1597740	434	hypothetical protein	O	O
1594686..1595810	1124	site-specific integrase	1597900..1599024	1124	site-specific integrase	O	O
complement(1595966..1596052)	86	tRNA-Leu	complement(1599180..1599266)	86	tRNA-Leu	O	O
complement(1596066..1596136)	70	tRNA-Cys	complement(1599280..1599350)	70	tRNA-Cys	O	O
complement(1596172..1596247)	75	tRNA-His	complement(1599386..1599461)	75	tRNA-His	O	O
complement(1596264..1596335)	71	tRNA-Trp	complement(1599478..1599549)	71	tRNA-Trp	O	O
complement(1596341..1596425)	84	tRNA-Tyr	complement(1599555..1599639)	84	tRNA-Tyr	O	O
complement(1596429..1596503)	74	tRNA-Phe	complement(1599643..1599717)	74	tRNA-Phe	O	O
complement(1596538..1596612)	74	tRNA-Val	complement(1599752..1599826)	74	tRNA-Val	O	O
complement(1596616..1596688)	72	tRNA-Glu	complement(1599830..1599902)	72	tRNA-Glu	O	O
complement(1596695..1596788)	93	tRNA-Ser	complement(1599909..1600002)	93	tRNA-Ser	O	O
complement(1596840..1596951)	111	5S ribosomal RNA	complement(1600054..1600165)	111	5S ribosomal RNA	O	O
complement(1597034..1599952)	2918	23S ribosomal RNA	complement(1600248..1603166)	2918	23S ribosomal RNA	O	O
complement(1600113..1600187)	74	tRNA-Ala	complement(1603327..1603401)	74	tRNA-Ala	O	O
complement(1600189..1600265)	76	tRNA-Ile	complement(1603403..1603479)	76	tRNA-Ile	O	O
complement(1600358..1601930)	1572	16S ribosomal RNA	complement(1603572..1605144)	1572	16S ribosomal RNA	O	O
complement(1602341..1602589)	248	YkuJ family protein	complement(1605555..1605803)	248	YkuJ family protein	O	O
complement(1602646..1603659)	1013	lysylphosphatidylglycerol synthase transmembrane domain-containing protein	complement(1605860..1606873)	1013	lysylphosphatidylglycerol synthase transmembrane domain-containing protein	O	O
complement(1603659..1604687)	1028	glycosyltransferase	complement(1606873..1607901)	1028	glycosyltransferase	O	O
complement(1604690..1605907)	1217	glycosyltransferase family 4 protein	complement(1607904..1609121)	1217	glycosyltransferase family 4 protein	O	O
complement(1606151..1607881)	1730	phosphoenolpyruvate--protein phosphotransferase	complement(1609365..1611095)	1730	phosphoenolpyruvate--protein phosphotransferase	O	O
complement(1607881..1608147)	266	phosphocarrier protein HPr	complement(1611095..1611361)	266	phosphocarrier protein HPr	O	O
complement(1608269..1608454)	185	hypothetical protein	complement(1611483..1611668)	185	hypothetical protein	O	O
1608729..1610933	2204	ATP-dependent Clp protease ATP-binding subunit	1612090..1614147	2057	ATP-dependent Clp protease ATP-binding subunit	O	X
complement(1610985..1611593)	608	ECF transporter S component	complement(1614199..1614807)	608	ECF transporter S component	O	O
1611743..1612468	725	hypothetical protein	1614957..1615682	725	hypothetical protein	O	O
complement(1612592..1613278)	686	hypothetical protein	complement(1615806..1616492)	686	hypothetical protein	O	O
complement(1613278..1614141)	863	ABC transporter ATP-binding protein	complement(1616492..1617355)	863	ABC transporter ATP-binding protein	O	O
complement(1614122..1614505)	383	GntR family transcriptional regulator	complement(1617336..1617719)	383	GntR family transcriptional regulator	O	O
complement(1614946..1615713)	767	hypothetical protein	complement(1618160..1618927)	767	hypothetical protein	O	O
complement(1616982..1619777)	2795	hypothetical protein	complement(1620196..1622991)	2795	hypothetical protein	O	O
complement(1619942..1621519)	1577	peptide chain release factor 3	complement(1623156..1624733)	1577	peptide chain release factor 3	O	O
1621705..1623180	1475	LCP family protein	1624919..1626394	1475	LCP family protein	O	O
complement(1623223..1624341)	1118	AI-2E family transporter	complement(1626437..1627555)	1118	AI-2E family transporter	O	O
complement(1624413..1625606)	1193	hypothetical protein	complement(1627627..1628820)	1193	hypothetical protein	O	O
1625706..1626419	713	helix-turn-helix domain-containing protein	1628920..1629633	713	helix-turn-helix domain-containing protein	O	O
1626590..1627267	677	IS3 family transposase	1629804..1630481	677	IS3 family transposase	O	O
complement(1627306..1628712)	1406	hypothetical protein	complement(1630520..1631926)	1406	hypothetical protein	O	O
complement(1628784..1629623)	839	dTDP-4-dehydrorhamnose reductase	complement(1631998..1632837)	839	dTDP-4-dehydrorhamnose reductase	O	O
complement(1629770..1630810)	1040	dTDP-glucose 4,6-dehydratase	complement(1632984..1634024)	1040	dTDP-glucose 4,6-dehydratase	O	O
complement(1630822..1631403)	581	dTDP-4-dehydrorhamnose 3,5-epimerase	complement(1634036..1634617)	581	dTDP-4-dehydrorhamnose 3,5-epimerase	O	O
complement(1631417..1632286)	869	glucose-1-phosphate thymidylyltransferase RfbA	complement(1634631..1635500)	869	glucose-1-phosphate thymidylyltransferase RfbA	O	O
complement(1632433..1634754)	2321	hypothetical protein	complement(1635647..1637968)	2321	hypothetical protein	O	O
complement(1634864..1635589)	725	hypothetical protein	complement(1638078..1638803)	725	hypothetical protein	O	O
complement(1635592..1636542)	950	glycosyltransferase family 2 protein	complement(1638806..1639756)	950	glycosyltransferase family 2 protein	O	O
complement(1636589..1637404)	815	hypothetical protein	complement(1639803..1640618)	815	hypothetical protein	O	O
1637448..1637600	152	hypothetical protein	1640662..1640814	152	hypothetical protein	O	O
1637590..1637769	179	hypothetical protein	1640804..1640983	179	hypothetical protein	O	O
complement(1638346..1639101)	755	hypothetical protein	complement(1641560..1642315)	755	hypothetical protein	O	O
complement(1639107..1639889)	782	DUF4422 domain-containing protein	complement(1642321..1643103)	782	DUF4422 domain-containing protein	O	O
complement(1640024..1640659)	635	hypothetical protein	complement(1643238..1643873)	635	hypothetical protein	O	O
complement(1640662..1641837)	1175	hypothetical protein	complement(1643876..1645051)	1175	hypothetical protein	O	O
complement(1641851..1642777)	926	hypothetical protein	complement(1645065..1645991)	926	hypothetical protein	O	O
complement(1642780..1643769)	989	glycosyltransferase	complement(1645994..1646983)	989	glycosyltransferase	O	O
complement(1643787..1644746)	959	glycosyltransferase family 2 protein	complement(1647001..1647960)	959	glycosyltransferase family 2 protein	O	O
complement(1644761..1646197)	1436	flippase	complement(1647975..1649411)	1436	flippase	O	O
complement(1646203..1647321)	1118	UDP-galactopyranose mutase	complement(1649417..1650535)	1118	UDP-galactopyranose mutase	O	O
complement(1647509..1652248)	4739	hypothetical protein	complement(1650723..1655462)	4739	hypothetical protein	O	O
1652535..1653503	968	IS30 family transposase	1655749..1656717	968	IS30 family transposase	O	O
complement(1653505..1653714)	209	hypothetical protein	complement(1656719..1656928)	209	hypothetical protein	O	O
complement(1653841..1654764)	923	IS30-like element ISLpl1 family transposase	complement(1657055..1657978)	923	IS30-like element ISLpl1 family transposase	O	O
complement(1654903..1655457)	554	hypothetical protein	complement(1658117..1658671)	554	hypothetical protein	O	O
complement(1655545..1658088)	2543	hypothetical protein	complement(1658759..1661302)	2543	hypothetical protein	O	O
complement(1658155..1660899)	2744	hypothetical protein	complement(1661369..1664113)	2744	hypothetical protein	O	O
complement(1661122..1661769)	647	sugar transferase	complement(1664336..1664983)	647	sugar transferase	O	O
complement(1661781..1662710)	929	glycosyltransferase family 2 protein	complement(1664995..1665846)	851	glycosyltransferase family 2 protein	O	X
complement(1662728..1663495)	767	DUF4422 domain-containing protein	complement(1665942..1666709)	767	DUF4422 domain-containing protein	O	O
complement(1663570..1664364)	794	recombination regulator RecX	complement(1666784..1667578)	794	recombination regulator RecX	O	O
1664466..1664681	215	hypothetical protein	1667680..1667895	215	hypothetical protein	O	O
1664703..1664930	227	DUF2922 domain-containing protein	1667917..1668144	227	DUF2922 domain-containing protein	O	O
complement(1664981..1665871)	890	YihY/virulence factor BrkB family protein	complement(1668195..1669085)	890	YihY/virulence factor BrkB family protein	O	O
complement(1666096..1667601)	1505	glutamate/gamma-aminobutyrate family transporter YjeM	complement(1669310..1670815)	1505	glutamate/gamma-aminobutyrate family transporter YjeM	O	O
1667932..1669353	1421	arginine-ornithine antiporter	1671146..1672567	1421	arginine-ornithine antiporter	O	O
1669369..1670490	1121	aminotransferase	1672583..1673704	1121	aminotransferase	O	O
complement(1670556..1671413)	857	type I methionyl aminopeptidase	complement(1673770..1674627)	857	type I methionyl aminopeptidase	O	O
1671527..1671985	458	flavodoxin	1674741..1675199	458	flavodoxin	O	O
1671978..1672415	437	GtrA family protein	1675192..1675629	437	GtrA family protein	O	O
1672510..1672962	452	hypothetical protein	1675724..1676176	452	hypothetical protein	O	O
complement(1673015..1674136)	1121	UDP-N-acetylglucosamine 2-epimerase (non-hydrolyzing)	complement(1676229..1677350)	1121	UDP-N-acetylglucosamine 2-epimerase (non-hydrolyzing)	O	O
complement(1674215..1674289)	74	tRNA-Arg	complement(1677429..1677503)	74	tRNA-Arg	O	O
complement(1674348..1675649)	1301	DEAD/DEAH box helicase	complement(1677562..1678863)	1301	DEAD/DEAH box helicase	O	O
complement(1675661..1676680)	1019	Gfo/Idh/MocA family oxidoreductase	complement(1678875..1679894)	1019	Gfo/Idh/MocA family oxidoreductase	O	O
1676841..1677203	362	DUF4828 domain-containing protein	1680055..1680417	362	DUF4828 domain-containing protein	O	O
complement(1677431..1678006)	575	TIGR00730 family Rossman fold protein	complement(1680645..1681220)	575	TIGR00730 family Rossman fold protein	O	O
complement(1678011..1678934)	923	L-lactate dehydrogenase	complement(1681225..1682148)	923	L-lactate dehydrogenase	O	O
complement(1679040..1680569)	1529	hypothetical protein	complement(1682254..1683783)	1529	hypothetical protein	O	O
complement(1680700..1681716)	1016	DUF3114 domain-containing protein	complement(1683914..1684930)	1016	DUF3114 domain-containing protein	O	O
complement(1681721..1682176)	455	GNAT family N-acetyltransferase	complement(1684935..1685390)	455	GNAT family N-acetyltransferase	O	O
1682313..1683020	707	Bax inhibitor-1/YccA family protein	1685527..1686234	707	Bax inhibitor-1/YccA family protein	O	O
complement(1683158..1683727)	569	hypothetical protein	complement(1686372..1686941)	569	hypothetical protein	O	O
1683941..1684375	434	LytTR family DNA-binding domain-containing protein	1687155..1687589	434	LytTR family DNA-binding domain-containing protein	O	O
1684372..1684818	446	DUF3021 domain-containing protein	1687586..1688032	446	DUF3021 domain-containing protein	O	O
complement(1684826..1685752)	926	peptidoglycan recognition family protein	complement(1688040..1688966)	926	peptidoglycan recognition family protein	O	O
1685959..1686129	170	hypothetical protein	1689173..1689343	170	hypothetical protein	O	O
1686171..1686437	266	hypothetical protein	1689385..1689651	266	hypothetical protein	O	O
complement(1686736..1686957)	221	hypothetical protein	complement(1689950..1690171)	221	hypothetical protein	O	O
complement(1687014..1687412)	398	hypothetical protein	complement(1690228..1690626)	398	hypothetical protein	O	O
complement(1687496..1688035)	539	hydrophobic protein	complement(1690710..1691249)	539	hydrophobic protein	O	O
complement(1688079..1688912)	833	IS3 family transposase	complement(1691293..1692126)	833	IS3 family transposase	O	O
complement(1688909..1689508)	599	helix-turn-helix domain-containing protein	complement(1692123..1692722)	599	helix-turn-helix domain-containing protein	O	O
complement(1689781..1691106)	1325	NAD(P)/FAD-dependent oxidoreductase	complement(1692995..1694320)	1325	NAD(P)/FAD-dependent oxidoreductase	O	O
1691504..1692202	698	ABC transporter ATP-binding protein	1694718..1695416	698	ABC transporter ATP-binding protein	O	O
1692204..1693055	851	multidrug ABC transporter permease	1695418..1696269	851	multidrug ABC transporter permease	O	O
1693058..1693264	206	hypothetical protein	1696272..1696478	206	hypothetical protein	O	O
1693308..1694684	1376	IS3 family transposase	1696522..1697898	1376	IS3 family transposase	O	O
1695000..1695386	386	DUF3021 domain-containing protein	1698214..1698600	386	DUF3021 domain-containing protein	O	O
complement(1695808..1697424)	1616	hypothetical protein	complement(1699022..1700638)	1616	hypothetical protein	O	O
complement(1698008..1698181)	173	hypothetical protein	complement(1701222..1701395)	173	hypothetical protein	O	O
complement(1698255..1698908)	653	hypothetical protein	complement(1701469..1702122)	653	hypothetical protein	O	O
complement(1699091..1699336)	245	hypothetical protein	complement(1702305..1702550)	245	hypothetical protein	O	O
complement(1699532..1699786)	254	hypothetical protein	complement(1702746..1703000)	254	hypothetical protein	O	O
complement(1700040..1700435)	395	iron-sulfur cluster biosynthesis family protein	complement(1703253..1703648)	395	iron-sulfur cluster biosynthesis family protein	O	O
complement(1700562..1700837)	275	hypothetical protein	complement(1703775..1704050)	275	hypothetical protein	O	O
complement(1700863..1701081)	218	hypothetical protein	complement(1704076..1704294)	218	hypothetical protein	O	O
complement(1701141..1701815)	674	hypothetical protein	complement(1704354..1705028)	674	hypothetical protein	O	O
1702037..1702162	125	hypothetical protein	1705250..1705375	125	hypothetical protein	O	O
1702241..1702471	230	hypothetical protein	1705454..1705684	230	hypothetical protein	O	O
1702468..1702914	446	DUF3021 domain-containing protein	1705681..1706127	446	DUF3021 domain-containing protein	O	O
complement(1702956..1703537)	581	NAD(P)H-dependent oxidoreductase	complement(1706169..1706750)	581	NAD(P)H-dependent oxidoreductase	O	O
complement(1703534..1704073)	539	TetR/AcrR family transcriptional regulator	complement(1706747..1707286)	539	TetR/AcrR family transcriptional regulator	O	O
1704462..1705118	656	hypothetical protein	1707675..1708331	656	hypothetical protein	O	O
complement(1705438..1705623)	185	hypothetical protein	complement(1708651..1708836)	185	hypothetical protein	O	O
complement(1705755..1706201)	446	hypothetical protein	complement(1708968..1709414)	446	hypothetical protein	O	O
complement(1706325..1706852)	527	hypothetical protein	complement(1709538..1710065)	527	hypothetical protein	O	O
1707075..1707665	590	hypothetical protein	1710288..1710878	590	hypothetical protein	O	O
complement(1707729..1708352)	623	SAP domain-containing protein	complement(1710942..1711565)	623	SAP domain-containing protein	O	O
1708538..1708699	161	hypothetical protein	1711751..1711912	161	hypothetical protein	O	O
1708790..1708957	167	hypothetical protein	1712003..1712170	167	hypothetical protein	O	O
1709428..1710114	686	hypothetical protein	1712641..1713327	686	hypothetical protein	O	O
complement(1710203..1710751)	548	hypothetical protein	complement(1713416..1713964)	548	hypothetical protein	O	O
complement(1710756..1711967)	1211	IS21-like element ISMac9 family transposase	complement(1713969..1715180)	1211	IS21-like element ISMac9 family transposase	O	O
1712084..1712809	725	hypothetical protein	1715297..1716022	725	hypothetical protein	O	O
complement(1712972..1713679)	707	aspartate/glutamate racemase family protein	complement(1716185..1716892)	707	aspartate/glutamate racemase family protein	O	O
complement(1713692..1714279)	587	uracil-DNA glycosylase family protein	complement(1716905..1717492)	587	uracil-DNA glycosylase family protein	O	O
complement(1714361..1714996)	635	Crp/Fnr family transcriptional regulator	complement(1717574..1718209)	635	Crp/Fnr family transcriptional regulator	O	O
complement(1715016..1715561)	545	hypothetical protein	complement(1718229..1718774)	545	hypothetical protein	O	O
complement(1715561..1715791)	230	cation transporter	complement(1718774..1719004)	230	cation transporter	O	O
complement(1715818..1717719)	1901	heavy metal translocating P-type ATPase	complement(1719031..1720932)	1901	heavy metal translocating P-type ATPase	O	O
complement(1717943..1718509)	566	hypothetical protein	complement(1721156..1721722)	566	hypothetical protein	O	O
complement(1718839..1720215)	1376	23S rRNA (uracil(1939)-C(5))-methyltransferase RlmD	complement(1722052..1723428)	1376	23S rRNA (uracil(1939)-C(5))-methyltransferase RlmD	O	O
complement(1720312..1721319)	1007	diacylglycerol kinase	complement(1723525..1724532)	1007	diacylglycerol kinase	O	O
complement(1721335..1722759)	1424	Asp-tRNA(Asn)/Glu-tRNA(Gln) amidotransferase subunit GatB	complement(1724548..1725972)	1424	Asp-tRNA(Asn)/Glu-tRNA(Gln) amidotransferase subunit GatB	O	O
complement(1722761..1724233)	1472	Asp-tRNA(Asn)/Glu-tRNA(Gln) amidotransferase subunit GatA	complement(1725974..1727446)	1472	Asp-tRNA(Asn)/Glu-tRNA(Gln) amidotransferase subunit GatA	O	O
complement(1724233..1724550)	317	Asp-tRNA(Asn)/Glu-tRNA(Gln) amidotransferase subunit GatC	complement(1727446..1727763)	317	Asp-tRNA(Asn)/Glu-tRNA(Gln) amidotransferase subunit GatC	O	O
complement(1724702..1725817)	1115	CamS family sex pheromone protein	complement(1727915..1729030)	1115	CamS family sex pheromone protein	O	O
complement(1725821..1727863)	2042	NAD-dependent DNA ligase LigA	complement(1729034..1731076)	2042	NAD-dependent DNA ligase LigA	O	O
complement(1727882..1730155)	2273	DNA helicase PcrA	complement(1731095..1733368)	2273	DNA helicase PcrA	O	O
complement(1730312..1731445)	1133	ATP-grasp domain-containing protein	complement(1733525..1734658)	1133	ATP-grasp domain-containing protein	O	O
complement(1731462..1732037)	575	xanthine phosphoribosyltransferase	complement(1734675..1735250)	575	xanthine phosphoribosyltransferase	O	O
complement(1732055..1732681)	626	glycoside hydrolase family 73 protein	complement(1735268..1735894)	626	glycoside hydrolase family 73 protein	O	O
complement(1732831..1733604)	773	(S)-acetoin forming diacetyl reductase	complement(1736044..1736817)	773	(S)-acetoin forming diacetyl reductase	O	O
complement(1733719..1734114)	395	30S ribosomal protein S9	complement(1736932..1737327)	395	30S ribosomal protein S9	O	O
complement(1734128..1734571)	443	50S ribosomal protein L13	complement(1737341..1737784)	443	50S ribosomal protein L13	O	O
complement(1734677..1735447)	770	tRNA pseudouridine(38-40) synthase TruA	complement(1737890..1738660)	770	tRNA pseudouridine(38-40) synthase TruA	O	O
complement(1735469..1736272)	803	energy-coupling factor transporter transmembrane protein EcfT	complement(1738682..1739485)	803	energy-coupling factor transporter transmembrane protein EcfT	O	O
complement(1736269..1737132)	863	energy-coupling factor ABC transporter ATP-binding protein	complement(1739482..1740345)	863	energy-coupling factor ABC transporter ATP-binding protein	O	O
complement(1737108..1737935)	827	energy-coupling factor ABC transporter ATP-binding protein	complement(1740321..1741148)	827	energy-coupling factor ABC transporter ATP-binding protein	O	O
1738138..1739466	1328	ISL3 family transposase	1741351..1742679	1328	ISL3 family transposase	O	O
complement(1739653..1740036)	383	50S ribosomal protein L17	complement(1742866..1743249)	383	50S ribosomal protein L17	O	O
complement(1740071..1741015)	944	DNA-directed RNA polymerase subunit alpha	complement(1743284..1744228)	944	DNA-directed RNA polymerase subunit alpha	O	O
complement(1741101..1741490)	389	30S ribosomal protein S11	complement(1744314..1744703)	389	30S ribosomal protein S11	O	O
complement(1741525..1741890)	365	30S ribosomal protein S13	complement(1744738..1745103)	365	30S ribosomal protein S13	O	O
complement(1741922..1742041)	119	50S ribosomal protein L36	complement(1745135..1745254)	119	50S ribosomal protein L36	O	O
complement(1742078..1742296)	218	translation initiation factor IF-1	complement(1745291..1745509)	218	translation initiation factor IF-1	O	O
complement(1742430..1743089)	659	adenylate kinase	complement(1745643..1746302)	659	adenylate kinase	O	O
complement(1743089..1744405)	1316	preprotein translocase subunit SecY	complement(1746302..1747618)	1316	preprotein translocase subunit SecY	O	O
complement(1744407..1744841)	434	50S ribosomal protein L15	complement(1747620..1748054)	434	50S ribosomal protein L15	O	O
complement(1744873..1745055)	182	50S ribosomal protein L30	complement(1748086..1748268)	182	50S ribosomal protein L30	O	O
complement(1745071..1745580)	509	30S ribosomal protein S5	complement(1748284..1748793)	509	30S ribosomal protein S5	O	O
complement(1745602..1745958)	356	50S ribosomal protein L18	complement(1748815..1749171)	356	50S ribosomal protein L18	O	O
complement(1746021..1746557)	536	50S ribosomal protein L6	complement(1749234..1749770)	536	50S ribosomal protein L6	O	O
complement(1746587..1746985)	398	30S ribosomal protein S8	complement(1749800..1750198)	398	30S ribosomal protein S8	O	O
complement(1747018..1747203)	185	type Z 30S ribosomal protein S14	complement(1750231..1750416)	185	type Z 30S ribosomal protein S14	O	O
complement(1747219..1747761)	542	50S ribosomal protein L5	complement(1750432..1750974)	542	50S ribosomal protein L5	O	O
complement(1747790..1748098)	308	50S ribosomal protein L24	complement(1751003..1751311)	308	50S ribosomal protein L24	O	O
complement(1748134..1748502)	368	50S ribosomal protein L14	complement(1751347..1751715)	368	50S ribosomal protein L14	O	O
complement(1748572..1748838)	266	30S ribosomal protein S17	complement(1751785..1752051)	266	30S ribosomal protein S17	O	O
complement(1748863..1749069)	206	50S ribosomal protein L29	complement(1752076..1752282)	206	50S ribosomal protein L29	O	O
complement(1749059..1749493)	434	50S ribosomal protein L16	complement(1752272..1752706)	434	50S ribosomal protein L16	O	O
complement(1749497..1750162)	665	30S ribosomal protein S3	complement(1752710..1753375)	665	30S ribosomal protein S3	O	O
complement(1750175..1750522)	347	50S ribosomal protein L22	complement(1753388..1753735)	347	50S ribosomal protein L22	O	O
complement(1750540..1750818)	278	30S ribosomal protein S19	complement(1753753..1754031)	278	30S ribosomal protein S19	O	O
complement(1750859..1751704)	845	50S ribosomal protein L2	complement(1754072..1754917)	845	50S ribosomal protein L2	O	O
complement(1751730..1752026)	296	50S ribosomal protein L23	complement(1754943..1755239)	296	50S ribosomal protein L23	O	O
complement(1752026..1752649)	623	50S ribosomal protein L4	complement(1755239..1755862)	623	50S ribosomal protein L4	O	O
complement(1752671..1753330)	659	50S ribosomal protein L3	complement(1755884..1756543)	659	50S ribosomal protein L3	O	O
complement(1753379..1753687)	308	30S ribosomal protein S10	complement(1756592..1756900)	308	30S ribosomal protein S10	O	O
complement(1754117..1756204)	2087	elongation factor G	complement(1757330..1759417)	2087	elongation factor G	O	O
complement(1756343..1756813)	470	30S ribosomal protein S7	complement(1759556..1760026)	470	30S ribosomal protein S7	O	O
complement(1756834..1757253)	419	30S ribosomal protein S12	complement(1760047..1760466)	419	30S ribosomal protein S12	O	O
complement(1758235..1759410)	1175	AbrB/MazE/SpoVT family DNA-binding domain-containing protein	complement(1761448..1762623)	1175	AbrB/MazE/SpoVT family DNA-binding domain-containing protein	O	O
complement(1759480..1763115)	3635	DNA-directed RNA polymerase subunit beta'	complement(1762693..1766328)	3635	DNA-directed RNA polymerase subunit beta'	O	O
complement(1763159..1766767)	3608	DNA-directed RNA polymerase subunit beta	complement(1766372..1769980)	3608	DNA-directed RNA polymerase subunit beta	O	O
complement(1767004..1767606)	602	TetR/AcrR family transcriptional regulator	complement(1770217..1770819)	602	TetR/AcrR family transcriptional regulator	O	O
complement(1767882..1770374)	2492	ATP-dependent Clp protease ATP-binding subunit	complement(1771095..1773587)	2492	ATP-dependent Clp protease ATP-binding subunit	O	O
complement(1770389..1770856)	467	CtsR family transcriptional regulator	complement(1773602..1774069)	467	CtsR family transcriptional regulator	O	O
complement(1771030..1772058)	1028	alcohol dehydrogenase AdhP	complement(1774243..1775271)	1028	alcohol dehydrogenase AdhP	O	O
1772351..1773310	959	alpha/beta hydrolase	1775564..1776523	959	alpha/beta hydrolase	O	O
complement(1773973..1774395)	422	hypothetical protein	complement(1777186..1777608)	422	hypothetical protein	O	O
complement(1774416..1774646)	230	hypothetical protein	complement(1777629..1777859)	230	hypothetical protein	O	O
complement(1775154..1775336)	182	hypothetical protein				X	X
complement(1775577..1776452)	875	hypothetical protein	complement(1778788..1779663)	875	hypothetical protein	O	O
complement(1776442..1776612)	170	hypothetical protein	complement(1779653..1779823)	170	hypothetical protein	O	O
complement(1776695..1776967)	272	hypothetical protein	complement(1779906..1780178)	272	hypothetical protein	O	O
complement(1776969..1777163)	194	helix-turn-helix domain-containing protein	complement(1780180..1780374)	194	helix-turn-helix domain-containing protein	O	O
1777283..1777726	443	hypothetical protein	1780494..1780937	443	hypothetical protein	O	O
1777790..1778941	1151	site-specific integrase	1781001..1782152	1151	site-specific integrase	O	O
complement(1779090..1779165)	75	tRNA-Pro	complement(1782301..1782376)	75	tRNA-Pro	O	O
complement(1779211..1779285)	74	tRNA-Arg	complement(1782422..1782496)	74	tRNA-Arg	O	O
complement(1779291..1779362)	71	tRNA-Gly	complement(1782502..1782573)	71	tRNA-Gly	O	O
complement(1779452..1779536)	84	tRNA-Leu	complement(1782663..1782747)	84	tRNA-Leu	O	O
complement(1779542..1779616)	74	tRNA-Val	complement(1782753..1782827)	74	tRNA-Val	O	O
complement(1779681..1780322)	641	deoxynucleoside kinase	complement(1782892..1783533)	641	deoxynucleoside kinase	O	O
complement(1780421..1781896)	1475	amino acid permease	complement(1783632..1785107)	1475	amino acid permease	O	O
complement(1782236..1782691)	455	hypothetical protein	complement(1785447..1785902)	455	hypothetical protein	O	O
complement(1782761..1783435)	674	phosphatase PAP2 family protein	complement(1785972..1786646)	674	phosphatase PAP2 family protein	O	O
complement(1783491..1783964)	473	threonine/serine exporter family protein	complement(1786702..1787175)	473	threonine/serine exporter family protein	O	O
complement(1783976..1784731)	755	threonine/serine exporter family protein	complement(1787187..1787942)	755	threonine/serine exporter family protein	O	O
complement(1784839..1785039)	200	cold-shock protein	complement(1788050..1788250)	200	cold-shock protein	O	O
complement(1785201..1785860)	659	metal-dependent transcriptional regulator	complement(1788412..1789071)	659	metal-dependent transcriptional regulator	O	O
1786043..1786963	920	cation diffusion facilitator family transporter	1789254..1790174	920	cation diffusion facilitator family transporter	O	O
complement(1787027..1787719)	692	VIT family protein	complement(1790238..1790930)	692	VIT family protein	O	O
complement(1787734..1788417)	683	VIT family protein	complement(1790945..1791628)	683	VIT family protein	O	O
complement(1788622..1789098)	476	universal stress protein	complement(1791833..1792309)	476	universal stress protein	O	O
1789380..1790120	740	amino acid ABC transporter ATP-binding protein	1792591..1793331	740	amino acid ABC transporter ATP-binding protein	O	O
1790133..1790963	830	transporter substrate-binding domain-containing protein	1793344..1794174	830	transporter substrate-binding domain-containing protein	O	O
1790963..1791601	638	amino acid ABC transporter permease	1794174..1794812	638	amino acid ABC transporter permease	O	O
1791614..1792267	653	amino acid ABC transporter permease	1794825..1795478	653	amino acid ABC transporter permease	O	O
complement(1792315..1793502)	1187	CPBP family intramembrane metalloprotease	complement(1795526..1796713)	1187	CPBP family intramembrane metalloprotease	O	O
complement(1793650..1795506)	1856	ribonuclease J	complement(1796861..1798717)	1856	ribonuclease J	O	O
complement(1795794..1796141)	347	hypothetical protein	complement(1799005..1799352)	347	hypothetical protein	O	O
complement(1796220..1796666)	446	MerR family transcriptional regulator	complement(1799431..1799877)	446	MerR family transcriptional regulator	O	O
1796799..1798307	1508	MDR family MFS transporter	1800010..1801518	1508	MDR family MFS transporter	O	O
1798307..1799035	728	DUF4811 domain-containing protein	1801518..1802246	728	DUF4811 domain-containing protein	O	O
complement(1799242..1800114)	872	RluA family pseudouridine synthase	complement(1802453..1803325)	872	RluA family pseudouridine synthase	O	O
complement(1800191..1800267)	76	tRNA-Asp	complement(1803402..1803478)	76	tRNA-Asp	O	O
1800421..1803006	2585	bifunctional lysylphosphatidylglycerol flippase/synthetase MprF	1803632..1806217	2585	bifunctional lysylphosphatidylglycerol flippase/synthetase MprF	O	O
complement(1803065..1803637)	572	DJ-1/PfpI family protein	complement(1806276..1806848)	572	DJ-1/PfpI family protein	O	O
complement(1803650..1804633)	983	alpha/beta hydrolase	complement(1806861..1807844)	983	alpha/beta hydrolase	O	O
complement(1804682..1806190)	1508	MFS transporter	complement(1807893..1809401)	1508	MFS transporter	O	O
complement(1806317..1806970)	653	uracil-DNA glycosylase	complement(1809528..1810181)	653	uracil-DNA glycosylase	O	O
complement(1806983..1808350)	1367	threonine/serine exporter family protein	complement(1810194..1811561)	1367	threonine/serine exporter family protein	O	O
complement(1808406..1809293)	887	LysR family transcriptional regulator	complement(1811617..1812504)	887	LysR family transcriptional regulator	O	O
complement(1809511..1810302)	791	alpha/beta hydrolase	complement(1812722..1813513)	791	alpha/beta hydrolase	O	O
complement(1810283..1811710)	1427	hypothetical protein	complement(1813494..1814921)	1427	hypothetical protein	O	O
complement(1811807..1813345)	1538	citrate lyase subunit alpha	complement(1815018..1816556)	1538	citrate lyase subunit alpha	O	O
complement(1813335..1814240)	905	citrate (pro-3S)-lyase subunit beta	complement(1816546..1817451)	905	citrate (pro-3S)-lyase subunit beta	O	O
complement(1814243..1814536)	293	citrate lyase acyl carrier protein	complement(1817454..1817747)	293	citrate lyase acyl carrier protein	O	O
complement(1814536..1815579)	1043	[citrate (pro-3S)-lyase] ligase	complement(1817747..1818790)	1043	[citrate (pro-3S)-lyase] ligase	O	O
complement(1815590..1816747)	1157	NADP-dependent malic enzyme	complement(1818801..1819958)	1157	NADP-dependent malic enzyme	O	O
1816885..1817829	944	sugar-binding domain-containing protein	1820096..1821040	944	sugar-binding domain-containing protein	O	O
complement(1817905..1819287)	1382	group II intron reverse transcriptase/maturase	complement(1821116..1822498)	1382	group II intron reverse transcriptase/maturase	O	O
complement(1819769..1821187)	1418	anion permease	complement(1822980..1824398)	1418	anion permease	O	O
complement(1821210..1822145)	935	L-lactate dehydrogenase	complement(1824421..1825356)	935	L-lactate dehydrogenase	O	O
complement(1822210..1823604)	1394	flavocytochrome c	complement(1825421..1826815)	1394	flavocytochrome c	O	O
complement(1823725..1825113)	1388	class II fumarate hydratase	complement(1826936..1828324)	1388	class II fumarate hydratase	O	O
complement(1825408..1827036)	1628	NAD-dependent malic enzyme	complement(1828619..1830247)	1628	NAD-dependent malic enzyme	O	O
1827173..1828069	896	LysR family transcriptional regulator	1830384..1831280	896	LysR family transcriptional regulator	O	O
complement(1828099..1828692)	593	peptidylprolyl isomerase	complement(1831310..1831903)	593	peptidylprolyl isomerase	O	O
complement(1828765..1829811)	1046	zinc-binding alcohol dehydrogenase family protein	complement(1831976..1833022)	1046	zinc-binding alcohol dehydrogenase family protein	O	O
complement(1829860..1831398)	1538	hypothetical protein	complement(1833071..1834609)	1538	hypothetical protein	O	O
1831542..1832939	1397	DUF2252 domain-containing protein	1834753..1836150	1397	DUF2252 domain-containing protein	O	O
complement(1832991..1833476)	485	hypothetical protein	complement(1836202..1836687)	485	hypothetical protein	O	O
complement(1833603..1836779)	3176	hypothetical protein	complement(1836814..1839990)	3176	hypothetical protein	O	O
complement(1837170..1837343)	173	hypothetical protein	complement(1840381..1840554)	173	hypothetical protein	O	O
1837488..1838525	1037	galactose mutarotase	1840699..1841736	1037	galactose mutarotase	O	O
complement(1838805..1839218)	413	hypothetical protein	complement(1842016..1842429)	413	hypothetical protein	O	O
complement(1839250..1839918)	668	hypothetical protein	complement(1842461..1843129)	668	hypothetical protein	O	O
complement(1840421..1840861)	440	hypothetical protein	complement(1843632..1844072)	440	hypothetical protein	O	O
complement(1841038..1842282)	1244	D-alanyl-D-alanine carboxypeptidase family protein	complement(1844249..1845493)	1244	D-alanyl-D-alanine carboxypeptidase family protein	O	O
1842476..1843273	797	hypothetical protein	1845687..1846484	797	hypothetical protein	O	O
complement(1843425..1844882)	1457	sucrose phosphorylase	complement(1846636..1848093)	1457	sucrose phosphorylase	O	O
complement(1844909..1846126)	1217	MFS transporter	complement(1848120..1849337)	1217	MFS transporter	O	O
complement(1846435..1847769)	1334	M20 family metallopeptidase	complement(1849646..1850980)	1334	M20 family metallopeptidase	O	O
complement(1847782..1848315)	533	hypothetical protein	complement(1850993..1851526)	533	hypothetical protein	O	O
complement(1848445..1849299)	854	hypothetical protein	complement(1851656..1852510)	854	hypothetical protein	O	O
1849436..1850380	944	Dyp-type peroxidase	1852647..1853591	944	Dyp-type peroxidase	O	O
1850649..1850843	194	hypothetical protein	1853860..1854054	194	hypothetical protein	O	O
1851061..1852116	1055	hypothetical protein	1854272..1855327	1055	hypothetical protein	O	O
complement(1852174..1852890)	716	alpha/beta hydrolase	complement(1855385..1856101)	716	alpha/beta hydrolase	O	O
complement(1853143..1854312)	1169	IS200/IS605 family element RNA-guided endonuclease TnpB	complement(1856354..1857523)	1169	IS200/IS605 family element RNA-guided endonuclease TnpB	O	O
1854514..1855542	1028	putative sulfate exporter family transporter	1857725..1858753	1028	putative sulfate exporter family transporter	O	O
complement(1855599..1856135)	536	flavodoxin family protein	complement(1858810..1859346)	536	flavodoxin family protein	O	O
complement(1856344..1857258)	914	cysteine synthase family protein	complement(1859555..1860469)	914	cysteine synthase family protein	O	O
1857708..1858640	932	ferrochelatase	1860919..1861851	932	ferrochelatase	O	O
1858643..1859947	1304	Nramp family divalent metal transporter	1861854..1863158	1304	Nramp family divalent metal transporter	O	O
complement(1860055..1861023)	968	IS30 family transposase	complement(1863266..1864234)	968	IS30 family transposase	O	O
complement(1861290..1861835)	545	hypothetical protein	complement(1864501..1865046)	545	hypothetical protein	O	O
complement(1861853..1862521)	668	TrkA family potassium uptake protein	complement(1865064..1865732)	668	TrkA family potassium uptake protein	O	O
complement(1862514..1863332)	818	hypothetical protein				X	X
complement(1863418..1863903)	485	hypothetical protein				X	X
			complement(1865725..1867068)	1343	Trk family potassium uptake protein	X	X
1864058..1865830	1772	oleate hydratase	1867223..1868995	1772	oleate hydratase	O	O
1865908..1866231	323	hypothetical protein	1869073..1869396	323	hypothetical protein	O	O
1866197..1866658	461	hypothetical protein	1869362..1869823	461	hypothetical protein	O	O
complement(1866655..1867785)	1130	glycosyl hydrolase family 8	complement(1869820..1870950)	1130	glycosyl hydrolase family 8	O	O
complement(1867813..1869120)	1307	glycosyltransferase	complement(1870978..1872231)	1253	glycosyltransferase	O	X
complement(1869268..1870128)	860	hypothetical protein	complement(1872433..1873293)	860	hypothetical protein	O	O
complement(1870442..1871755)	1313	MFS transporter	complement(1873607..1874920)	1313	MFS transporter	O	O
complement(1873055..1873759)	704	phosphate signaling complex protein PhoU	complement(1876220..1876924)	704	phosphate signaling complex protein PhoU	O	O
complement(1873770..1874525)	755	phosphate ABC transporter ATP-binding protein PstB	complement(1876935..1877690)	755	phosphate ABC transporter ATP-binding protein PstB	O	O
complement(1874536..1875417)	881	phosphate ABC transporter permease PstA	complement(1877701..1878582)	881	phosphate ABC transporter permease PstA	O	O
complement(1875417..1876316)	899	phosphate ABC transporter permease subunit PstC	complement(1878582..1879481)	899	phosphate ABC transporter permease subunit PstC	O	O
complement(1876321..1877193)	872	phosphate ABC transporter substrate-binding protein PstS family protein	complement(1879486..1880358)	872	phosphate ABC transporter substrate-binding protein PstS family protein	O	O
1877319..1878029	710	response regulator transcription factor	1880484..1881194	710	response regulator transcription factor	O	O
complement(1878102..1878827)	725	ABC transporter ATP-binding protein	complement(1881267..1881992)	725	ABC transporter ATP-binding protein	O	O
complement(1878824..1879552)	728	hypothetical protein	complement(1881989..1882717)	728	hypothetical protein	O	O
complement(1879641..1880654)	1013	cobalt transporter CbiM	complement(1882806..1883819)	1013	cobalt transporter CbiM	O	O
complement(1880773..1881627)	854	hypothetical protein	complement(1883938..1884792)	854	hypothetical protein	O	O
complement(1881617..1882243)	626	urease accessory protein UreG	complement(1884782..1885408)	626	urease accessory protein UreG	O	O
complement(1882270..1882980)	710	urease accessory protein UreF	complement(1885435..1886145)	710	urease accessory protein UreF	O	O
complement(1882994..1883443)	449	urease accessory protein UreE	complement(1886159..1886608)	449	urease accessory protein UreE	O	O
complement(1883527..1885248)	1721	urease subunit alpha	complement(1886692..1888413)	1721	urease subunit alpha	O	O
complement(1885264..1885641)	377	hypothetical protein	complement(1888429..1888806)	377	hypothetical protein	O	O
complement(1885672..1885974)	302	urease subunit gamma	complement(1888837..1889139)	302	urease subunit gamma	O	O
complement(1886005..1886523)	518	acid-activated urea channel protein UreI	complement(1889170..1889688)	518	acid-activated urea channel protein UreI	O	O
complement(1886565..1887773)	1208	ammonium transporter	complement(1889730..1890938)	1208	ammonium transporter	O	O
complement(1888025..1888420)	395	hypothetical protein	complement(1891190..1891585)	395	hypothetical protein	O	O
complement(1888576..1888923)	347	hypothetical protein	complement(1891741..1892088)	347	hypothetical protein	O	O
complement(1888979..1889215)	236	hypothetical protein	complement(1892144..1892380)	236	hypothetical protein	O	O
complement(1889285..1889431)	146	hypothetical protein	complement(1892450..1892596)	146	hypothetical protein	O	O
complement(1889425..1889583)	158	hypothetical protein	complement(1892590..1892748)	158	hypothetical protein	O	O
1889698..1890228	530	GNAT family N-acetyltransferase	1892863..1893393	530	GNAT family N-acetyltransferase	O	O
1890348..1890509	161	hypothetical protein	1893513..1893674	161	hypothetical protein	O	O
1890496..1890729	233	hypothetical protein	1893661..1893894	233	hypothetical protein	O	O
1890888..1891166	278	hypothetical protein	1894053..1894331	278	hypothetical protein	O	O
complement(1891221..1892264)	1043	hypothetical protein	complement(1894386..1895429)	1043	hypothetical protein	O	O
complement(1892473..1893030)	557	elongation factor P	complement(1895638..1896195)	557	elongation factor P	O	O
complement(1893289..1894395)	1106	PTS sugar transporter subunit IIC	complement(1896454..1897560)	1106	PTS sugar transporter subunit IIC	O	O
complement(1894755..1900226)	5471	hypothetical protein	complement(1897920..1903391)	5471	hypothetical protein	O	O
complement(1900735..1915938)	15203	YSIRK-type signal peptide-containing protein	complement(1903900..1919103)	15203	YSIRK-type signal peptide-containing protein	O	O
complement(1916381..1929691)	13310	hypothetical protein	complement(1919546..1932856)	13310	hypothetical protein	O	O
complement(1930260..1931120)	860	MetQ/NlpA family ABC transporter substrate-binding protein	complement(1933425..1934285)	860	MetQ/NlpA family ABC transporter substrate-binding protein	O	O
complement(1931239..1931715)	476	S-ribosylhomocysteine lyase	complement(1934404..1934880)	476	S-ribosylhomocysteine lyase	O	O
complement(1932106..1932792)	686	hypothetical protein	complement(1935271..1935957)	686	hypothetical protein	O	O
complement(1932816..1933430)	614	hypothetical protein	complement(1935981..1936595)	614	hypothetical protein	O	O
complement(1933746..1934801)	1055	zinc-dependent alcohol dehydrogenase family protein	complement(1936911..1937966)	1055	zinc-dependent alcohol dehydrogenase family protein	O	O
complement(1935229..1935810)	581	hypothetical protein	complement(1938394..1938975)	581	hypothetical protein	O	O
1936306..1937475	1169	putative hydroxymethylpyrimidine transporter CytX	1939471..1940640	1169	putative hydroxymethylpyrimidine transporter CytX	O	O
complement(1937548..1938069)	521	GNAT family N-acetyltransferase	complement(1940713..1941234)	521	GNAT family N-acetyltransferase	O	O
1938304..1939230	926	magnesium transporter CorA family protein	1941469..1942395	926	magnesium transporter CorA family protein	O	O
complement(1939272..1939736)	464	hypothetical protein	complement(1942437..1942901)	464	hypothetical protein	O	O
complement(1939749..1940810)	1061	hypothetical protein	complement(1942914..1943975)	1061	hypothetical protein	O	O
complement(1940903..1942063)	1160	MFS transporter	complement(1944068..1945228)	1160	MFS transporter	O	O
1942353..1942595	242	hypothetical protein	1945518..1945760	242	hypothetical protein	O	O
1942592..1942921	329	hypothetical protein	1945757..1946086	329	hypothetical protein	O	O
1943238..1943816	578	TIGR01440 family protein	1946403..1946981	578	TIGR01440 family protein	O	O
complement(1943855..1944736)	881	hypothetical protein	complement(1947020..1947901)	881	hypothetical protein	O	O
complement(1944740..1945054)	314	hypothetical protein	complement(1947905..1948219)	314	hypothetical protein	O	O
complement(1945121..1945501)	380	hypothetical protein	complement(1948286..1948666)	380	hypothetical protein	O	O
complement(1945526..1945693)	167	hypothetical protein	complement(1948691..1948852)	161	hypothetical protein	O	X
complement(1945782..1946117)	335	hypothetical protein	complement(1948947..1949282)	335	hypothetical protein	O	O
complement(1946345..1947217)	872	RNA methyltransferase	complement(1949510..1950382)	872	RNA methyltransferase	O	O
complement(1947356..1947628)	272	hypothetical protein	complement(1950521..1950793)	272	hypothetical protein	O	O
complement(1948378..1948776)	398	hypothetical protein	complement(1951543..1951941)	398	hypothetical protein	O	O
complement(1948870..1949361)	491	hypothetical protein	complement(1952035..1952526)	491	hypothetical protein	O	O
complement(1949388..1949732)	344	hypothetical protein	complement(1952553..1952897)	344	hypothetical protein	O	O
complement(1949897..1951117)	1220	IS110 family transposase	complement(1953062..1954282)	1220	IS110 family transposase	O	O
complement(1951396..1952778)	1382	group II intron reverse transcriptase/maturase	complement(1954561..1955943)	1382	group II intron reverse transcriptase/maturase	O	O
complement(1953280..1953354)	74	tRNA-Asn	complement(1956445..1956519)	74	tRNA-Asn	O	O
complement(1953563..1953955)	392	hypothetical protein	complement(1956728..1957120)	392	hypothetical protein	O	O
complement(1953901..1954314)	413	hypothetical protein	complement(1957066..1957485)	419	hypothetical protein	O	X
complement(1954430..1955275)	845	methylenetetrahydrofolate reductase [NAD(P)H]	complement(1957595..1958440)	845	methylenetetrahydrofolate reductase [NAD(P)H]	O	O
complement(1955276..1957537)	2261	5-methyltetrahydropteroyltriglutamate--homocystei ne S-methyltransferase	complement(1958441..1960702)	2261	5-methyltetrahydropteroyltriglutamate--homocystei ne S-methyltransferase	O	O
1957670..1958626	956	LysR family transcriptional regulator	1960835..1961791	956	LysR family transcriptional regulator	O	O
complement(1958659..1959750)	1091	hypothetical protein	complement(1961824..1962915)	1091	hypothetical protein	O	O
complement(1960306..1960806)	500	thiol peroxidase	complement(1963471..1963971)	500	thiol peroxidase	O	O
complement(1961278..1962831)	1553	glutamine-hydrolyzing GMP synthase	complement(1964443..1965996)	1553	glutamine-hydrolyzing GMP synthase	O	O
complement(1963101..1963274)	173	hypothetical protein	complement(1966266..1966439)	173	hypothetical protein	O	O
1963345..1964535	1190	ATP-binding protein	1966510..1967700	1190	ATP-binding protein	O	O
complement(1964532..1965455)	923	type I pantothenate kinase	complement(1967697..1968620)	923	type I pantothenate kinase	O	O
complement(1965646..1967742)	2096	LTA synthase family protein	complement(1968811..1970907)	2096	LTA synthase family protein	O	O
[truncated: 287 more rows]
