# Supplementary material for: Increased abundance of Limosilactobacillus reuteri in the gut of selectively bred high-tameness mice and its association with behavioural changes
Source: DNA Res. 2026 Jun 25;33(3):dsag006. doi: 10.1093/dnares/dsag006 (PMC13296792; doi:10.1093/dnares/dsag006)
Supplement: dsag006_Supplementary_Data [file dsag006_supplementary_data.zip › TableS7.xlsx]

## Sheet: Sheet1
Table S7. Comparison of plasmid gene contents.
NIG-23					NIG-A41
Start	Stop	Strand	Gene	Product	Start	Stop	Strand	Gene	Product
503	907	-		hypothetical protein	86	1468	-	ltrA	group II intron reverse transcriptase/maturase
1006	2190	-		Site-specific integrase	1671	1892	+		hypothetical protein
2241	2708	-	irrE	IrrE N-terminal-like domain-containing protein	2136	2645	-	pgpA	Phosphatidylglycerophosphatase A
2764	3192	-		Helix-turn-helix domain-containing protein	2780	4162	-	ltrA	group II intron reverse transcriptase/maturase
3360	3629	+		DUF739 domain-containing protein	4365	4586	+		hypothetical protein
3654	3902	+		DNA-binding protein	4646	5923	-	degQ	Periplasmic serine protease, S1-C subfamily, contain C-terminal PDZ domain
3986	4423	+		DUF771 domain-containing protein	6027	6833	-	phnP	Phosphoribosyl 1,2-cyclic phosphate phosphodiesterase
4435	4725	+		hypothetical protein	6851	7693	-	yycI	YycI protein, regulator of the WalKR two-component signal transduction system
4730	6139	+		Phage replication protein	7706	9001	-	yycH	YycH protein, regulator of the WalKR two-component signal transduction system
6163	6330	+		Aspartyl-phosphate phosphatase Spo0E family protein	8979	10847	-	walK	cell wall metabolism sensor histidine kinase WalK
6657	7016	+		hypothetical protein	10861	11586	-	yycF	response regulator YycF
7044	7220	+		hypothetical protein	11744	11816	+	trnK	tRNA-Lys(ctt)
7217	7459	+		hypothetical protein	11912	13633	-	mdlB	ABC-type multidrug transport system, ATPase and permease component
7459	7689	+		HTH cro/C1-type domain-containing protein	13721	14155	-	marR	DNA-binding transcriptional regulator, MarR family
7706	8392	+		hypothetical protein	14305	14377	+	trnK	tRNA-Lys(ctt)
8437	8805	+		hypothetical protein	16229	17530	-		Cell filamentation protein Fic
8829	9167	+		hypothetical protein	17925	18803	-	pPK2	Polyphosphate kinase 2, PPK2 family
9191	9505	+		Roadblock/LAMTOR2 domain-containing protein	18907	19233	-		DNA-binding protein
9520	10728	+	sbcC	Exonuclease SbcC	19246	20448	-	uhpC	Sugar phosphate permease
10745	11140	+		hypothetical protein	20568	21947	-	dnaB	replicative DNA helicase
11799	12134	+		DUF1508 domain-containing protein	21981	22433	-	rplI	50S ribosomal protein L9
12179	12715	+		Thioredoxin domain-containing protein	22439	24379	-	gdpP	Cyclic di-AMP phosphodiesterase GdpP, contains GGDEF-like and DHH domains
12708	13727	+		hypothetical protein	24673	24909	-	rpsR	30S ribosomal protein S18
13742	14035	+		hypothetical protein	24943	25506	-		Single-stranded DNA-binding protein A
14007	14387	+		hypothetical protein	25544	25840	-	rpsF	30S ribosomal protein S6
14438	14737	+		hypothetical protein	26042	28546	-	gyrA	DNA gyrase subunit A
14759	15202	+		hypothetical protein	28589	30538	-	gyrB	DNA topoisomerase (ATP-hydrolyzing) subunit B
15230	15877	+		DUF3850 domain-containing protein	30535	31659	-	recF	DNA replication/repair protein RecF
15867	16205	+		hypothetical protein	31668	31889	-	yaaA	Ribosome-associated protein YbcJ, S4-like RNA-binding protein
16215	16805	+		hypothetical protein
16827	17450	+		hypothetical protein
17824	18132	+		Mobilization protein
18134	18589	+		hypothetical protein
18616	19053	+		hypothetical protein
19084	21093	+		Relaxase
21175	21357	+		hypothetical protein
21594	21944	-		hypothetical protein
22126	23094	+	tra8	IS30 family transposase
23156	23308	+		hypothetical protein
23385	23672	+		Antitoxin
23659	23928	+		Txe/YoeB family addiction module toxin
24051	24587	+		hypothetical protein
24724	25704	+		Relaxase
25777	28083	+		Large polyvalent protein-associated domain-containing protein
28121	28294	+		hypothetical protein
28440	28922	+		HTH cro/C1-type domain-containing protein
28910	29359	-	tnpA	IS200/IS605 family transposase
29434	30684	+	insQ	Transposase
30866	30958	+		hypothetical protein
30960	31601	+		Lipoprotein
31611	32291	+		CPBP family intramembrane metalloprotease
32554	33012	+	tnpA	IS200/IS605 family transposase
33407	34681	+		Actin-like protein N-terminal domain-containing protein
34741	35337	+		Phage tail protein
35544	35699	+		hypothetical protein
35758	36528	+		Fido domain-containing protein
